# Supplementary material for: Virulence Factors in Colorectal Cancer Metagenomes and Association of Microbial Siderophores with Advanced Stages
Source: Microorganisms. 2022 Nov 30;10(12):2365. doi: 10.3390/microorganisms10122365 (PMC9781273; doi:10.3390/microorganisms10122365)
Supplement: Supplementary file 1 [file microorganisms-10-02365-s001.zip]

Archive with 5 entries (3 files):
- microorganisms-1977311-supplementary/
- microorganisms-1977311-supplementary/microorganisms-1977311/
- microorganisms-1977311-supplementary/microorganisms-1977311/S1 Participant characterization (supplemantary data 1.xlsx
- microorganisms-1977311-supplementary/microorganisms-1977311/S3 GO- annotation ( supplemantary data 3.odt
- microorganisms-1977311-supplementary/microorganisms-1977311/S3 VFDB_virulence factor (supplemantary data 2.xlsx
