# Supplementary material for: Virulence Factors in Colorectal Cancer Metagenomes and Association of Microbial Siderophores with Advanced Stages
Source: Microorganisms. 2022 Nov 30;10(12):2365. doi: 10.3390/microorganisms10122365 (PMC9781273; doi:10.3390/microorganisms10122365)
Supplement: Supplementary file 1 [file microorganisms-10-02365-s001.zip › microorganisms-1977311-supplementary/microorganisms-1977311/S1 Participant characterization (supplemantary data 1.xlsx]

## Sheet: Pop. F Subject Metadata (ENA)
RUN	Experiment type	Subject ID	Sample ID	Age (years)	Gender	BMI (kg/m²)	Country of Residence	Diagnosis	TNM Stage	AJCC Stage	Localization	Group	Reference
ERR479352	Metagenomics	FR-722	CCIS84543192ST-4-0	45	F	28	France	Cancer	T2N0M0	I	Rectum	CRC	Zeller G. et al (2014)
ERR479348	Metagenomics	FR-344	CCIS83870198ST-4-0	48	F	24	France	Cancer	T1N0M0	I	LC	CRC	Zeller G. et al (2014)
ERR479284	Metagenomics	FR-281	CCIS71301801ST-4-0	50	F	24	France	Cancer	T1N0M0	I	Rectum	CRC	Zeller G. et al (2014)
ERR479331	Metagenomics	FR-302	CCIS81887263ST-4-0	59	M	27	France	Cancer	T2N0M0	I	Rectum	CRC	Zeller G. et al (2014)
ERR479193	Metagenomics	FR-170	CCIS48725289ST-4-0	62	F	21	France	Cancer	T1N0M0	I	Sigma	CRC	Zeller G. et al (2014)
ERR479389	Metagenomics	FR-275	CCIS91228662ST-4-0	63	M	31	France	Cancer	T1N0M0	I	LC	CRC	Zeller G. et al (2014)
ERR479308	Metagenomics	FR-783	CCIS77252613ST-4-0	65	M	26	France	Cancer	T1N0M0	I	LC	CRC	Zeller G. et al (2014)
ERR478968	Metagenomics	FR-828	CCIS02379307ST-4-0	67	M	28	France	Cancer	T1N0M0	I	RC	CRC	Zeller G. et al (2014)
ERR479053	Metagenomics	FR-125	CCIS17669415ST-4-0	72	F	37	France	Cancer	T1N0M0	I	LC	CRC	Zeller G. et al (2014)
ERR479359	Metagenomics	FR-505	CCIS87252800ST-4-0	73	M	17	France	Cancer	T2N0M0	I	Sigma	CRC	Zeller G. et al (2014)
ERR479124	Metagenomics	FR-812	CCIS35100175ST-4-0	73	M	40	France	Cancer	T1N0M0	I	LC	CRC	Zeller G. et al (2014)
ERR479225	Metagenomics	FR-293	CCIS53355328ST-4-0	76	M	NA	France	Cancer	T2N0M0	I	LC	CRC	Zeller G. et al (2014)
ERR479115	Metagenomics	FR-430	CCIS34055159ST-4-0	80	M	29.4	France	Cancer	T2N0M0	I	LC	CRC	Zeller G. et al (2014)
ERR479247	Metagenomics	FR-617	CCIS59132091ST-4-0	80	F	23.19	France	Cancer	T1N0M0	I	LC	CRC	Zeller G. et al (2014)
ERR479024	Metagenomics	FR-823	CCIS12370844ST-4-0	81	F	38.71	France	Cancer	T2N0M0	I	Rectum	CRC	Zeller G. et al (2014)
ERR479254	Metagenomics	FR-504	CCIS62605362ST-3-0	56	F	23	France	Cancer	T3N0M0	II	RC	CRC	Zeller G. et al (2014)
ERR479065	Metagenomics	FR-414	CCIS21278152ST-4-0	63	M	25	France	Cancer	T3N0M0	II	Sigma	CRC	Zeller G. et al (2014)
ERR479316	Metagenomics	FR-768	CCIS78318719ST-4-0	69	F	30	France	Cancer	T3N0M0	II	RC	CRC	Zeller G. et al (2014)
ERR479366	Metagenomics	FR-328	CCIS87605453ST-4-0	73	F	26	France	Cancer	T3N0M0	II	RC	CRC	Zeller G. et al (2014)
ERR479147	Metagenomics	FR-817	CCIS41288781ST-4-0	74	F	19	France	Cancer	T3N0M0	II	RC	CRC	Zeller G. et al (2014)
ERR479251	Metagenomics	FR-376	CCIS61287323ST-4-0	76	M	25	France	Cancer	T3N0M0	II	Rectum	CRC	Zeller G. et al (2014)
ERR479140	Metagenomics	FR-202	CCIS40244499ST-3-0	87	F	32.42	France	Cancer	T4N0M0	II	RC	CRC	Zeller G. et al (2014)
ERR479175	Metagenomics	FR-830	CCIS46467422ST-4-0	54	F	22	France	Cancer	T3N1M0	III	RC	CRC	Zeller G. et al (2014)
ERR479417	Metagenomics	FR-552	CCIS98832363ST-4-0	55	F	25	France	Cancer	T3N1M0	III	LC	CRC	Zeller G. et al (2014)
ERR479037	Metagenomics	FR-404	CCIS14449628ST-4-0	59	F	20	France	Cancer	T4N1M0	III	RC	CRC	Zeller G. et al (2014)
ERR479010	Metagenomics	FR-788	CCIS11015875ST-4-0	62	M	26	France	Cancer	T3N1M0	III	Rectum	CRC	Zeller G. et al (2014)
ERR479111	Metagenomics	FR-652	CCIS33816588ST-4-0	64	M	21	France	Cancer	T3N1M0	III	LC	CRC	Zeller G. et al (2014)
ERR479177	Metagenomics	FR-667	CCIS47284573ST-4-0	67	M	25	France	Cancer	T4N1M0	III	Rectum	CRC	Zeller G. et al (2014)
ERR479243	Metagenomics	FR-268	CCIS58234805ST-4-0	70	F	26	France	Cancer	T3N1M0	III	LC	CRC	Zeller G. et al (2014)
ERR479142	Metagenomics	FR-298	CCIS41222843ST-4-0	73	F	24	France	Cancer	T3N1M0	III	LC	CRC	Zeller G. et al (2014)
ERR479165	Metagenomics	FR-770	CCIS44757994ST-4-0	75	M	37	France	Cancer	T3N1M0	III	LC	CRC	Zeller G. et al (2014)
ERR479200	Metagenomics	FR-503	CCIS50148151ST-4-0	87	F	15.15	France	Cancer	T2N1M0	III	RC	CRC	Zeller G. et al (2014)
ERR479302	Metagenomics	FR-450	CCIS76845094ST-20-0	44	M	20	France	Cancer	T3N1M1	IV	RC	CRC	Zeller G. et al (2014)
ERR479335	Metagenomics	FR-628	CCIS82146115ST-4-0	51	M	24	France	Cancer	T3N1M1	IV	RC	CRC	Zeller G. et al (2014)
ERR479029	Metagenomics	FR-654	CCIS12656533ST-4-0	51	M	30	France	Cancer	T2N1M1	IV	Rectum	CRC	Zeller G. et al (2014)
ERR479219	Metagenomics	FR-827	CCIS52370277ST-4-0	53	M	25	France	Cancer	T4N1M1	IV	LC	CRC	Zeller G. et al (2014)
ERR479039	Metagenomics	FR-901	CCIS15704761ST-4-0	56	F	NA	France	Cancer	T4N1M1	IV	Sigma	CRC	Zeller G. et al (2014)
ERR478984	Metagenomics	FR-200	CCIS06260551ST-3-0	58	M	24	France	Cancer	T3N1M1	IV	LC	CRC	Zeller G. et al (2014)
ERR479077	Metagenomics	FR-506	CCIS22958137ST-20-0	60	M	26	France	Cancer	T4N1M1	IV	RC	CRC	Zeller G. et al (2014)
ERR479353	Metagenomics	FR-208	CCIS85214191ST-3-0	63	M	22	France	Cancer	T3N1M1	IV	RC	CRC	Zeller G. et al (2014)
ERR479415	Metagenomics	FR-459	CCIS98512455ST-4-0	63	M	29	France	Cancer	T4N1M1	IV	RC	CRC	Zeller G. et al (2014)
ERR479235	Metagenomics	FR-734	CCIS55230578ST-4-0	64	M	30	France	Cancer	T3N1M1	IV	RC	CRC	Zeller G. et al (2014)
ERR479174	Metagenomics	FR-825	CCIS46047672ST-4-0	65	M	24	France	Cancer	T4N0M1	IV	LC	CRC	Zeller G. et al (2014)
ERR479255	Metagenomics	FR-780	CCIS62794166ST-4-0	68	M	23	France	Cancer	T3N1M1	IV	LC	CRC	Zeller G. et al (2014)
ERR479083	Metagenomics	FR-767	CCIS24254057ST-4-0	69	F	24	France	Cancer	T4N1M1	IV	RC	CRC	Zeller G. et al (2014)
ERR479276	Metagenomics	FR-772	CCIS65479369ST-4-0	69	F	25	France	Cancer	T3N1M1	IV	RC	CRC	Zeller G. et al (2014)
ERR479223	Metagenomics	FR-551	CCIS53043478ST-4-0	72	M	22	France	Cancer	T3N1M1	IV	LC	CRC	Zeller G. et al (2014)
ERR479290	Metagenomics	FR-824	CCIS72607085ST-4-0	74	F	26	France	Cancer	T3NxM1	IV	LC	CRC	Zeller G. et al (2014)
ERR479148	Metagenomics	FR-451	CCIS41548810ST-4-0	78	M	19	France	Cancer	T3N0M1	IV	LC	CRC	Zeller G. et al (2014)
ERR479357	Metagenomics	FR-223	CCIS87167916ST-4-0	79	M	30	France	Cancer	T4N1M1	IV	Rectum	CRC	Zeller G. et al (2014)
ERR479138	Metagenomics	FR-723	CCIS38765456ST-20-0	79	F	22	France	Cancer	T4N1M1	IV	LC	CRC	Zeller G. et al (2014)
ERR479071	Metagenomics	FR-815	CCIS22416007ST-4-0	82	M	24.49	France	Cancer	T4N1M1	IV	LC	CRC	Zeller G. et al (2014)
ERR479355	Metagenomics	FR-310	CCIS87116798ST-4-0	85	F	20.31	France	Cancer	T3N1M1	IV	LC	CRC	Zeller G. et al (2014)
ERR479012	Metagenomics	FR-548	CCIS11019776ST-4-0	58	M	22	France	Large adenoma	NA	NA	LC/RC	NA	Zeller G. et al (2014)
ERR479346	Metagenomics	FR-241	CCIS83574003ST-4-0	60	M	24	France	Large adenoma	NA	NA	LC	NA	Zeller G. et al (2014)
ERR479207	Metagenomics	FR-474	CCIS50561855ST-4-0	60	F	26	France	Large adenoma	NA	NA	LC/RC	NA	Zeller G. et al (2014)
ERR479067	Metagenomics	FR-191	CCIS22275061ST-4-0	62	M	29	France	Large adenoma	NA	NA	Rectum	NA	Zeller G. et al (2014)
ERR479182	Metagenomics	FR-054	CCIS47745468ST-4-0	63	M	27	France	Large adenoma	NA	NA	LC	NA	Zeller G. et al (2014)
ERR479384	Metagenomics	FR-249	CCIS90443472ST-4-0	63	M	30	France	Large adenoma	NA	NA	LC	NA	Zeller G. et al (2014)
ERR479217	Metagenomics	FR-473	CCIS52234160ST-4-0	64	M	28	France	Large adenoma	NA	NA	RC	NA	Zeller G. et al (2014)
ERR479057	Metagenomics	FR-051	CCIS19142497ST-3-0	68	M	23	France	Large adenoma	NA	NA	LC/RC	NA	Zeller G. et al (2014)
ERR479241	Metagenomics	FR-162	CCIS56503244ST-3-0	68	M	21	France	Large adenoma	NA	NA	RC	NA	Zeller G. et al (2014)
ERR479329	Metagenomics	FR-312	CCIS81735969ST-20-0	68	M	26	France	Large adenoma	NA	NA	RC	NA	Zeller G. et al (2014)
ERR479362	Metagenomics	FR-196	CCIS87290971ST-4-0	71	M	29	France	Large adenoma	NA	NA	RC	NA	Zeller G. et al (2014)
ERR479387	Metagenomics	FR-218	CCIS90903952ST-3-0	71	F	22	France	Large adenoma	NA	NA	LC/RC	NA	Zeller G. et al (2014)
ERR479304	Metagenomics	FR-211	CCIS77100899ST-4-0	73	M	26	France	Large adenoma	NA	NA	LC	NA	Zeller G. et al (2014)
ERR479382	Metagenomics	FR-449	CCIS90166425ST-4-0	78	F	23	France	Large adenoma	NA	NA	LC	NA	Zeller G. et al (2014)
ERR479098	Metagenomics	FR-382	CCIS28384594ST-4-0	89	M	24	France	Large adenoma	NA	NA	LC	NA	Zeller G. et al (2014)
ERR479004	Metagenomics	FR-193	CCIS10706551ST-3-0	25	M	24.15	France	Normal	NA	NA	NA	Control	Zeller G. et al (2014)
ERR478974	Metagenomics	FR-192	CCIS03473770ST-4-0	29	M	24.49	France	Normal	NA	NA	NA	Control	Zeller G. et al (2014)
ERR478964	Metagenomics	FR-568	CCIS02124300ST-4-0	35	M	23	France	Normal	NA	NA	NA	Control	Zeller G. et al (2014)
ERR479041	Metagenomics	FR-024	CCIS15794887ST-4-0	37	F	18	France	Normal	NA	NA	NA	Control	Zeller G. et al (2014)
ERR479341	Metagenomics	FR-730	CCIS82944710ST-20-0	38	F	22	France	Normal	NA	NA	NA	Control	Zeller G. et al (2014)
ERR479018	Metagenomics	FR-398	CCIS11362406ST-4-0	44	F	26	France	Normal	NA	NA	NA	Control	Zeller G. et al (2014)
ERR479043	Metagenomics	FR-542	CCIS16326685ST-4-0	46	F	29	France	Normal	NA	NA	NA	Control	Zeller G. et al (2014)
ERR479267	Metagenomics	FR-719	CCIS63910149ST-4-0	49	F	23	France	Normal	NA	NA	NA	Control	Zeller G. et al (2014)
ERR479101	Metagenomics	FR-305	CCIS29688262ST-20-0	50	M	25	France	Normal	NA	NA	NA	Control	Zeller G. et al (2014)
ERR479091	Metagenomics	FR-001	CCIS27304052ST-3-0	52	F	20	France	Normal	NA	NA	NA	Control	Zeller G. et al (2014)
ERR479401	Metagenomics	FR-696	CCIS95097901ST-4-0	52	M	24	France	Normal	NA	NA	NA	Control	Zeller G. et al (2014)
ERR479413	Metagenomics	FR-052	CCIS98482370ST-3-0	53	F	30	France	Normal	NA	NA	NA	Control	Zeller G. et al (2014)
ERR478962	Metagenomics	FR-060	CCIS00281083ST-3-0	53	M	32	France	Normal	NA	NA	NA	Control	Zeller G. et al (2014)
ERR479049	Metagenomics	FR-030	CCIS16561622ST-4-0	54	M	26	France	Normal	NA	NA	NA	Control	Zeller G. et al (2014)
ERR479167	Metagenomics	FR-116	CCIS45571137ST-3-0	55	F	20	France	Normal	NA	NA	NA	Control	Zeller G. et al (2014)
ERR479022	Metagenomics	FR-902	CCIS11558985ST-4-0	56	F	NA	France	Normal	NA	NA	NA	Control	Zeller G. et al (2014)
ERR479339	Metagenomics	FR-040	CCIS82507866ST-3-0	57	M	24	France	Normal	NA	NA	NA	Control	Zeller G. et al (2014)
ERR479393	Metagenomics	FR-110	CCIS94417875ST-3-0	59	F	25	France	Normal	NA	NA	NA	Control	Zeller G. et al (2014)
ERR479063	Metagenomics	FR-121	CCIS21126322ST-4-0	59	M	25	France	Normal	NA	NA	NA	Control	Zeller G. et al (2014)
ERR479274	Metagenomics	FR-173	CCIS64785924ST-20-0	59	F	25	France	Normal	NA	NA	NA	Control	Zeller G. et al (2014)
ERR479321	Metagenomics	FR-716	CCIS80834637ST-4-0	60	F	28	France	Normal	NA	NA	NA	Control	Zeller G. et al (2014)
ERR479045	Metagenomics	FR-139	CCIS16383318ST-4-0	61	F	24	France	Normal	NA	NA	NA	Control	Zeller G. et al (2014)
ERR479203	Metagenomics	FR-213	CCIS50471204ST-4-0	61	F	23	France	Normal	NA	NA	NA	Control	Zeller G. et al (2014)
ERR478976	Metagenomics	FR-349	CCIS03857607ST-4-0	61	M	23	France	Normal	NA	NA	NA	Control	Zeller G. et al (2014)
ERR479259	Metagenomics	FR-390	CCIS63448910ST-4-0	61	F	34	France	Normal	NA	NA	NA	Control	Zeller G. et al (2014)
ERR478994	Metagenomics	FR-053	CCIS07648107ST-4-0	62	F	21	France	Normal	NA	NA	NA	Control	Zeller G. et al (2014)
ERR479294	Metagenomics	FR-156	CCIS74239020ST-4-0	62	M	24	France	Normal	NA	NA	NA	Control	Zeller G. et al (2014)
ERR479079	Metagenomics	FR-316	CCIS23164343ST-4-0	62	M	23	France	Normal	NA	NA	NA	Control	Zeller G. et al (2014)
ERR479157	Metagenomics	FR-721	CCIS44093303ST-4-0	62	F	20	France	Normal	NA	NA	NA	Control	Zeller G. et al (2014)
ERR479118	Metagenomics	FR-129	CCIS34604008ST-4-0	63	F	27	France	Normal	NA	NA	NA	Control	Zeller G. et al (2014)
ERR479405	Metagenomics	FR-152	CCIS95409808ST-4-0	63	F	21	France	Normal	NA	NA	NA	Control	Zeller G. et al (2014)
ERR479270	Metagenomics	FR-195	CCIS64773582ST-4-0	63	F	23	France	Normal	NA	NA	NA	Control	Zeller G. et al (2014)
ERR479132	Metagenomics	FR-198	CCIS36797902ST-4-0	63	M	25	France	Normal	NA	NA	NA	Control	Zeller G. et al (2014)
ERR478986	Metagenomics	FR-276	CCIS07277498ST-4-0	63	M	NA	France	Normal	NA	NA	NA	Control	Zeller G. et al (2014)
ERR479209	Metagenomics	FR-399	CCIS51595129ST-4-0	63	F	22	France	Normal	NA	NA	NA	Control	Zeller G. et al (2014)
ERR479325	Metagenomics	FR-118	CCIS81139242ST-4-0	64	F	20	France	Normal	NA	NA	NA	Control	Zeller G. et al (2014)
ERR479099	Metagenomics	FR-166	CCIS29210128ST-4-0	64	M	27	France	Normal	NA	NA	NA	Control	Zeller G. et al (2014)
ERR479312	Metagenomics	FR-728	CCIS78100604ST-4-0	64	F	30	France	Normal	NA	NA	NA	Control	Zeller G. et al (2014)
ERR478980	Metagenomics	FR-169	CCIS05314658ST-4-0	65	F	24	France	Normal	NA	NA	NA	Control	Zeller G. et al (2014)
ERR479391	Metagenomics	FR-682	CCIS93040568ST-20-0	65	M	30	France	Normal	NA	NA	NA	Control	Zeller G. et al (2014)
ERR479195	Metagenomics	FR-194	CCIS50003399ST-4-0	66	F	28	France	Normal	NA	NA	NA	Control	Zeller G. et al (2014)
ERR479183	Metagenomics	FR-751	CCIS48174381ST-4-0	66	M	25	France	Normal	NA	NA	NA	Control	Zeller G. et al (2014)
ERR479014	Metagenomics	FR-212	CCIS11354283ST-4-0	67	M	27	France	Normal	NA	NA	NA	Control	Zeller G. et al (2014)
ERR479370	Metagenomics	FR-393	CCIS88007743ST-4-0	67	F	23	France	Normal	NA	NA	NA	Control	Zeller G. et al (2014)
ERR479000	Metagenomics	FR-400	CCIS09568613ST-4-0	67	M	21	France	Normal	NA	NA	NA	Control	Zeller G. et al (2014)
ERR479151	Metagenomics	FR-558	CCIS41692898ST-4-0	67	F	28	France	Normal	NA	NA	NA	Control	Zeller G. et al (2014)
ERR479169	Metagenomics	FR-684	CCIS45793747ST-4-0	67	M	25	France	Normal	NA	NA	NA	Control	Zeller G. et al (2014)
ERR479107	Metagenomics	FR-105	CCIS32452666ST-4-0	68	M	26	France	Normal	NA	NA	NA	Control	Zeller G. et al (2014)
ERR479128	Metagenomics	FR-142	CCIS36699628ST-4-0	68	F	25	France	Normal	NA	NA	NA	Control	Zeller G. et al (2014)
ERR479263	Metagenomics	FR-132	CCIS63468405ST-4-0	69	F	25	France	Normal	NA	NA	NA	Control	Zeller G. et al (2014)
ERR479033	Metagenomics	FR-003	CCIS13047523ST-4-0	70	M	22	France	Normal	NA	NA	NA	Control	Zeller G. et al (2014)
ERR479286	Metagenomics	FR-187	CCIS71578391ST-4-0	70	M	25	France	Normal	NA	NA	NA	Control	Zeller G. et al (2014)
ERR479059	Metagenomics	FR-221	CCIS20795251ST-4-0	71	F	23	France	Normal	NA	NA	NA	Control	Zeller G. et al (2014)
ERR479093	Metagenomics	FR-115	CCIS27927933ST-4-0	72	M	24	France	Normal	NA	NA	NA	Control	Zeller G. et al (2014)
ERR478958	Metagenomics	FR-726	CCIS00146684ST-4-0	72	F	25	France	Normal	NA	NA	NA	Control	Zeller G. et al (2014)
ERR478970	Metagenomics	FR-027	CCIS02856720ST-4-0	74	M	27	France	Normal	NA	NA	NA	Control	Zeller G. et al (2014)
ERR479374	Metagenomics	FR-759	CCIS88317640ST-4-0	74	M	27	France	Normal	NA	NA	NA	Control	Zeller G. et al (2014)
ERR478990	Metagenomics	FR-460	CCIS07539127ST-4-0	77	F	22	France	Normal	NA	NA	NA	Control	Zeller G. et al (2014)
ERR479397	Metagenomics	FR-025	CCIS94603952ST-4-0	80	F	21	France	Normal	NA	NA	NA	Control	Zeller G. et al (2014)
ERR479378	Metagenomics	FR-294	CCIS90164298ST-4-0	84	M	23	France	Normal	NA	NA	NA	Control	Zeller G. et al (2014)
ERR479319	Metagenomics	FR-039	CCIS79210440ST-3-0	65	M	30	France	Normal	NA	NA	NA	Control	Zeller G. et al (2014)
ERR479227	Metagenomics	FR-666	CCIS53557295ST-4-0	45	M	24	France	Small adenoma	NA	NA	Sigma	Control	Zeller G. et al (2014)
ERR479238	Metagenomics	FR-790	CCIS55531770ST-4-0	45	F	24	France	Small adenoma	NA	NA	Sigma	Control	Zeller G. et al (2014)
ERR479161	Metagenomics	FR-161	CCIS44676181ST-4-0	48	F	21	France	Small adenoma	NA	NA	Rectum	Control	Zeller G. et al (2014)
ERR479327	Metagenomics	FR-539	CCIS81710917ST-20-0	49	M	20	France	Small adenoma	NA	NA	Rectum	Control	Zeller G. et al (2014)
ERR479190	Metagenomics	FR-829	CCIS48579360ST-4-0	52	F	23	France	Small adenoma	NA	NA	Rectum	Control	Zeller G. et al (2014)
ERR479231	Metagenomics	FR-835	CCIS54027808ST-4-0	52	M	33	France	Small adenoma	NA	NA	LC	Control	Zeller G. et al (2014)
ERR479201	Metagenomics	FR-215	CCIS50369211ST-20-0	53	F	33	France	Small adenoma	NA	NA	RC	Control	Zeller G. et al (2014)
ERR479105	Metagenomics	FR-510	CCIS32105356ST-4-0	53	M	30	France	Small adenoma	NA	NA	LC/RC	Control	Zeller G. et al (2014)
ERR479280	Metagenomics	FR-792	CCIS70398272ST-4-0	55	M	24	France	Small adenoma	NA	NA	RC	Control	Zeller G. et al (2014)
ERR479085	Metagenomics	FR-282	CCIS24898163ST-4-0	59	M	31	France	Small adenoma	NA	NA	Rectum	Control	Zeller G. et al (2014)
ERR479136	Metagenomics	FR-496	CCIS37250421ST-4-0	59	F	21	France	Small adenoma	NA	NA	Rectum	Control	Zeller G. et al (2014)
ERR479154	Metagenomics	FR-664	CCIS41806458ST-4-0	59	F	NA	France	Small adenoma	NA	NA	LC	Control	Zeller G. et al (2014)
ERR479088	Metagenomics	FR-419	CCIS25399172ST-4-0	60	M	27	France	Small adenoma	NA	NA	LC	Control	Zeller G. et al (2014)
ERR479122	Metagenomics	FR-500	CCIS35092938ST-4-0	62	F	21	France	Small adenoma	NA	NA	RC	Control	Zeller G. et al (2014)
ERR479216	Metagenomics	FR-113	CCIS51667829ST-4-0	63	M	26	France	Small adenoma	NA	NA	RC	Control	Zeller G. et al (2014)
ERR478998	Metagenomics	FR-214	CCIS08668806ST-3-0	63	M	26	France	Small adenoma	NA	NA	LC	Control	Zeller G. et al (2014)
ERR479395	Metagenomics	FR-229	CCIS94496512ST-4-0	64	M	28	France	Small adenoma	NA	NA	Rectum	Control	Zeller G. et al (2014)
ERR479006	Metagenomics	FR-606	CCIS10793554ST-4-0	64	M	26	France	Small adenoma	NA	NA	RC	Control	Zeller G. et al (2014)
ERR479298	Metagenomics	FR-026	CCIS74726977ST-3-0	66	M	24	France	Small adenoma	NA	NA	LC/RC	Control	Zeller G. et al (2014)
ERR479343	Metagenomics	FR-495	CCIS83445808ST-4-0	66	M	29	France	Small adenoma	NA	NA	Sigma	Control	Zeller G. et al (2014)
ERR479162	Metagenomics	FR-596	CCIS44743950ST-4-0	66	M	22	France	Small adenoma	NA	NA	RC	Control	Zeller G. et al (2014)
ERR479409	Metagenomics	FR-626	CCIS96387239ST-4-0	66	M	20	France	Small adenoma	NA	NA	LC	Control	Zeller G. et al (2014)
ERR479103	Metagenomics	FR-643	CCIS31434951ST-20-0	66	M	24	France	Small adenoma	NA	NA	LC	Control	Zeller G. et al (2014)
ERR479299	Metagenomics	FR-672	CCIS76563044ST-4-0	68	M	36	France	Small adenoma	NA	NA	RC	Control	Zeller G. et al (2014)
ERR479187	Metagenomics	FR-507	CCIS48507077ST-4-0	72	F	32	France	Small adenoma	NA	NA	Sigma	Control	Zeller G. et al (2014)
ERR479250	Metagenomics	FR-820	CCIS59903910ST-4-0	76	F	34	France	Small adenoma	NA	NA	RC	Control	Zeller G. et al (2014)
ERR479075	Metagenomics	FR-826	CCIS22906510ST-20-0	77	M	23	France	Small adenoma	NA	NA	Sigma	Control	Zeller G. et al (2014)
