# Supplementary material for: Virulence Factors in Colorectal Cancer Metagenomes and Association of Microbial Siderophores with Advanced Stages
Source: Microorganisms. 2022 Nov 30;10(12):2365. doi: 10.3390/microorganisms10122365 (PMC9781273; doi:10.3390/microorganisms10122365)
Supplement: Supplementary file 1 [file microorganisms-10-02365-s001.zip › microorganisms-1977311-supplementary/microorganisms-1977311/S3 GO- annotation ( supplemantary data 3.odt]

Virulence factor
Spearman 
correlation

Chi-square test

Uniprot (GO) annotation
KEGG pathway annotation
Normal / Small Adenoma
Type 3 Fimbrial Minor Pilin Subunit Mrkf
(Klebsiella pneumoniae)

r = 0.22 
p =  0.03
0.034

Involved In Cell Adhesion
(UniProt : A0A0W8ANM7)
 Not included in KEGG Pathway database 

Fimbrial Adhesin Protein Precursor Mrkd
(Klebsiella pneumoniae)

r = 0.22 
p =  0.03
0.034

Involved In Cell Adhesion
(UniProt :P21648)
 Not included in KEGG Pathway database 

Normal / Large  adenoma
Type 1 Fimbriae Regulatory Protein Fime
(Escherichia coli CFT073)

r =  -0.23
p =  0.047
0.047

Involved In : 
DNA Integration
DNA Recombination
Cellular Response To DNA Damage Stimulus 
(UniProt : P0ADH7)
Not included in KEGG Pathway database 
Type 3 Fimbrial Minor Pilin Subunit Mrkf
(Klebsiella pneumoniae)
r = 0.23 
p =  0.046
0.046

Involved In Cell Adhesion
(UniProt : A0A0W8ANM7)
 Not included in KEGG Pathway database 

UTP-glucose-1-phosphate uridylyltransferase subunit GalF
(Klebsiella pneumoniae)
r =  0.23 
p =  0.046
0.046
Enables :
enzyme regulator activity
nucleotidyltransferase activity
UTP:glucose-1-phosphate uridylyltransferase activity
transferase activity
Involved in : 
biosynthetic process
UDP-glucose metabolic process
lipopolysaccharide biosynthetic process
nucleotide-sugar metabolic process
regulation of catalytic activity
(UniProt : A0A1C3SZT3)
Not included in KEGG Pathway database
Normal /  cancer I-II
dTDP-glucose 46-dehydratase
(Haemophilus influenzae)
r =  0.26 
p =  0.018
0.019

Enables :
dTDP-glucose 4,6-dehydratase activity
lyase activity
Involved in : 
dTDP-rhamnose biosynthetic process
O antigen biosynthetic process
lipopolysaccharide biosynthetic process
extracellular polysaccharide biosynthetic process
nucleotide-sugar metabolic process
(UniProt : P44914)
Streptomycin biosynthesis
(hip00521)
O-Antigen nucleotide sugar biosynthesis
(hip00541)
Metabolic pathways
(hip01100)
Biosynthesis of secondary metabolites
(hip01110)
Biosynthesis of nucleotide sugars
(hip01250)
2,3-dihydro-2,3-dihydroxybenzoate synthetase, isochorismatase
(Klebsiella pneumoniae)
r =  0.26 
p =  0.018
0.019

Enables :  isochorismatase activity
(UniProt : A6T642)


Biosynthesis of siderophore group nonribosomal peptides
(kpn01053 )
Biosynthesis of secondary metabolites
(kpn01110 )
transcriptional regulator RcsB
(Klebsiella pneumoniae)
r =  0.24 
p =  0.027
0.027

Enables : DNA binding
Involved in :
phosphorelay signal transduction system
regulation of transcription, DNA-templated
(UniProt : A0A0H3GVM1)
Two-component system
(kpm02020)
Type 3 Fimbrial Minor Pilin Subunit Mrkf
(Klebsiella pneumoniae)

r =  0.26  
p =  0.018
0.019

Involved In Cell Adhesion
(UniProt : A0A0W8ANM7)
 Not included in KEGG Pathway database 

Fimbrial Adhesin Protein Precursor Mrkd
(Klebsiella pneumoniae)

r =  0.26  
p =  0.018
0.019

Involved In Cell Adhesion
(UniProt :P21648)
 Not included in KEGG Pathway database 

fimbrial biogenesis outer membrane usher protein mrkC precursor
(Klebsiella pneumoniae)
r =  0.26  
p =  0.018
0.019

Enables :  fimbrial usher porin activity
Involved in :
pilus assembly
transmembrane transport
Not included in KEGG Pathway database

Normal /  cancer III-IV
Enterobactin Synthase Multienzyme Complex Component, ATP-Dependent
(Escherichia coli CFT073)
r =  0.23  p =  0.028
0,028
Enables : 
Catalytic Activity
Transferase Activity
Nucleotidyltransferase Activity
Ligase Activity
phosphopantetheine binding
2,3-dihydroxybenzoate-serine ligase activity
ATP binding
 Involved In :
Secondary Metabolite Biosynthetic Process
enterobactin biosynthetic process
amino acid activation for nonribosomal peptide biosynthetic process
biosynthetic process
metabolic process
(UniProt : P11454)
Biosynthesis of secondary metabolites
(ecj01110)
Biosynthesis of siderophore group nonribosomal peptides
(ecj01053)
Type 1 Fimbriae Regulatory Protein Fimb
(Escherichia coli CFT073)

r =  0.23 
p =  0.024
0,024
Involved In : 
DNA Integration
DNA Recombination
Cellular Response To DNA Damage Stimulus
(UniProt : P0ADH5)
Not included in KEGG Pathway database 
Type 1 Fimbriae Regulatory Protein Fime
(Escherichia coli CFT073)

r =  0.21
p =  0.037
0,037
Involved In : 
DNA Integration
DNA Recombination
Cellular Response To DNA Damage Stimulus 
(UniProt : P0ADH7)
Not included in KEGG Pathway database 
Type-1 Fimbrial Protein, A Chain Precursor
(Escherichia coli CFT073)
r =  0.32 
p =  0.002
0,002
Involved in :
Cell Adhesion 
cell adhesion involved in single-species biofilm formation
(UniProt : P04128)
Not included in KEGG Pathway database 
Tir domain containing protein TcpC
(Escherichia coli CFT073)
r =  0.26 
p =  0.012
0,406
Enables :
NAD+ nucleosidase activity
hydrolase activity
NAD(P)+ nucleosidase activity
Involved in : 
signal transduction
NAD catabolic process
negative regulation of MyD88-dependent toll-like receptor signaling pathway
(UniProt : A0A0H2V8B5)
Not included in KEGG Pathway database
Ferrienterobactin ABC Transporter Atpase
(Escherichia coli CFT073)

r =  0.23 
p =  0.024
0,024
Enables: 
ATP Binding
Nucleotide Binding  
(UniProt : Q8XBV7)

ABC Transporters
ece02010
Iron-Enterobactin ABC Transporter Permease
(Escherichia coli CFT073)
r =  0.26  p =  0.012
0,013
Involved In Transmembrane Transport
(UniProt : A0A061KSK2)
ABC Transporters
ecd02010 
Phosphopantetheinyl transferase component of enterobactin synthase multienzyme complex
(Escherichia coli CFT073)

r =  0.267 p =  0.010
0,011
Enables : 
holo-[acyl-carrier-protein] synthase activity
phosphotransferase activity, for other substituted phosphate groups
magnesium ion binding
transferase activity
metal ion binding
Involved in : 
siderophore metabolic process
enterobactin biosynthetic process
protein phosphopantetheinylation
(UniProt : P19925)
Biosynthesis of siderophore group nonribosomal peptides
(ecj01053)
Biosynthesis of secondary metabolites
(ecj01110)
isochorismate synthase 1
(Escherichia coli CFT073)

r =  0.28 
p =  0.007
0,008
Enables : 
isochorismate synthase activity
magnesium ion binding
isomerase activity
metal ion binding
Involved in :
biosynthetic process
enterobactin biosynthetic process
(UniProt : P0AEJ2)
Ubiquinone and other terpenoid-quinone biosynthesis
(ecj00130)
Biosynthesis of siderophore group nonribosomal peptides
(ecj01053)
Metabolic pathways
(ecj01100)
Biosynthesis of secondary metabolites
(ecj01110)

2,3-dihydroxybenzoate-AMP ligase component of enterobactin synthase multienzyme complex
(Escherichia coli CFT073)

r =  0.27
 p =  0.009
0,010
Enables : 
2,3-dihydroxybenzoate-serine ligase activity
(2,3-dihydroxybenzoyl)adenylate synthase activity
ATP binding
transferase activity
acyltransferase activity
ligase activity
protein binding
nucleotide binding
Involved in :
siderophore biosynthetic process
enterobactin biosynthetic process
(UniProt : P10378)
Biosynthesis of siderophore group nonribosomal peptides
(ecj01053)
Biosynthesis of secondary metabolites
(ecj01110)


Polymerized tip adhesin of ECP fibers
(Escherichia coli O157:H7 str. EDL933)
r =  0.24
p =  0.02
0,021
 early-stage biofilm development 
 host cell recognition
(Uniprot : B7UJD8)
Not included in KEGG Pathway database
Fimg Protein Precursor 
(Escherichia coli CFT073)
 r =  0.28 p =  0.006
0,007
Involved in :
mechanosensory behavior
cell-substrate adhesion
cell adhesion
cell adhesion involved in single-species biofilm formation
(UniProt : P08190)
Not included in KEGG Pathway database 
ferrienterobactin ABC transporter periplasmic binding protein
(Escherichia coli CFT073)

r =  0.22 
p =  0.033
0,033
Involved in : 
ion transport
iron ion homeostasis
iron import into cell
Acts upstream of or within :
ferric-enterobactin import into cell
cellular response to DNA damage stimulus
(UniProt : P0AEL6)
ABC transporters
(ecs02010)
ferrienterobactin ABC transporter permease
(Escherichia coli CFT073)

r =  0.28 
p =  0.007
0,007
Enables : transmembrane transporter activity
(UniProt : C3TK52)


ABC transporters
(ecs02010)
Outer Membrane Protein A
(Escherichia coli O18:K1:H7 str. RS218)
r =  0.25 
p =  0.017
0,017
Enables : 
Porin Activity
Identical Protein Binding
Protein Binding
Ion Transport
Involved in : 
Cellular Response To DNA Damage Stimulus
Ion Transport
Detection Of Virus
Viral Entry Into Host Cell
(UniProt : P0A910)


Not included in KEGG Pathway database 
E. coli common pilus usher EcpC
(Escherichia coli O157:H7 str. EDL933)
r =  0.25 
p =  0.017
0,017
early-stage biofilm development 
host cell recognition
(UniProt : Q8X6I4)

Not included in KEGG Pathway database 
Type III secretion system effector espL1
(Escherichia coli O157:H7 str. EDL933)

r =  0.22 
p =  0.03
0,035
Not Included In GO database


Not included in KEGG Pathway database 

Type III secretion system effector EspX1
(Escherichia coli O157:H7 str. EDL933)

r =  0.24 
p =  0.022
0,022
No Functional Annotation In Uniprot
Not Included In Pathway
enterobactin/ferric enterobactin esterase
(Escherichia coli CFT073)
r =  0.24 
p =  0.02
0,021
Enables :
iron ion binding
enterochelin esterase activity
hydrolase activity
Involved in :
iron ion transport
 Acts upstream of or within :
siderophore-dependent iron import into cell
enterobactin catabolic process
(UniProt : P13039)
Biosynthesis of siderophore group nonribosomal peptides
(eco01053)
Enterobactin Exporter, Iron-Regulated
(Escherichia coli CFT073)
r =  0.29 
p =  0.005
0,006
Involved in :
siderophore transport
transmembrane transport
enterobactin transport
Acts upstream of or within : 
cellular response to DNA damage stimulus
response to antibiotic
(UniProt :P24077)
Biosynthesis of siderophore group nonribosomal peptides (eco01053)
general secretion pathway protein D
(Shigella dysenteriae)
r =  0.22 
p =  0.029
0,030
Involved in : 
protein secretion by the type II secretion system
protein secretion
protein transport
(UniProt :A0A090NM48)

Bacterial secretion system
(shq03070)
general secretion pathway protein F
(Shigella dysenteriae)
r =  0.20 
p =  0.048
0,048
Enables :
metal ion binding
Involved in :
protein secretion by the type II secretion system
protein secretion
protein transport
(UniProt : Q32C44)
Bacterial secretion system
(sdy03070)
general secretion pathway protein K
(Shigella dysenteriae)

r =  0.21 
p =  0.037
0,037
Involved in : 
protein secretion
protein transport
(UniProt : B3X6U7)
Bacterial secretion system
(shq03070)
UDP-glucose 6-dehydrogenase
(Klebsiella pneumoniae)
r =  0.20 
p =  0.049
0,048
Enables :
oxidoreductase activity
oxidoreductase activity, acting on the CH-OH group of donors, NAD or NADP as acceptor
UDP-glucose 6-dehydrogenase activity
NAD binding
Involved in :
polysaccharide biosynthetic process
(UniProt : A6TBE0)
Pentose and glucuronate interconversions
(kpn00040)
Ascorbate and aldarate metabolism
(kpn00053)
Amino sugar and nucleotide sugar metabolism
(kpn00520)
O-Antigen nucleotide sugar biosynthesis
(kpn00541)
Metabolic pathways
(kpn01100)
Biosynthesis of cofactors
(kpn01240)
Biosynthesis of nucleotide sugars
(kpn01250)
UTP-glucose-1-phosphate uridylyltransferase subunit GalF
(Klebsiella pneumoniae)
r =  0.20 
p =  0.049
0,048
Enables :
nucleotidyltransferase activity
enzyme regulator activity
nucleotidyltransferase activity
UTP:glucose-1-phosphate uridylyltransferase activity
Involved in :
regulation of catalytic activity
nucleotide-sugar metabolic process
biosynthetic process
UDP-glucose metabolic process
lipopolysaccharide biosynthetic process
(UniProt : W9BIC5)
Pentose and glucuronate interconversions
(kpnk00040)
Galactose metabolism
(kpnk00052)
Starch and sucrose metabolism
(kpnk00500)
Amino sugar and nucleotide sugar metabolism
(kpnk00520)
O-Antigen nucleotide sugar biosynthesis
(kpnk00541)
Metabolic pathways
(kpnk01100)
Biosynthesis of secondary metabolites
(kpnk01110)
Biosynthesis of cofactors
(kpn01240)
Biosynthesis of nucleotide sugars
(kpn01250)

Yersiniabactin Siderophore Biosynthetic Protein
(Yersinia pestis)

r =  0.24 
p =  0.022
0,022
Enables : ligase activity
Involved in : 
negative regulation of transcription by RNA polymerase II
negative regulation of transcription, DNA-templated
(UniProt : Q56950)

Not included in KEGG Pathway database 
Aerobactin Synthesis Protein Iucb
(Shigella flexneri)
r =  0.23 
p =  0.026
0,026
Enables :
transferase activity
acyltransferase activity
Involved in : siderophore biosynthetic process
(UniProt : A0A3Y2RUB6)


Biosynthesis of various other secondary metabolites
(sfx00997  )
Metabolic pathways
(sfx01100)
Biosynthesis of secondary metabolites
(sfx01110)
Microbial metabolism in diverse environments
(sfx01120)
Putative Signal Transducer
(Yersinia pestis)
r =  0.20 
p =  0.048
0,048
Enables : transmembrane transporter activity
(UniProt : A0A380PD93)


Not included in KEGG Pathway database 
yersiniabactin receptor FyuA
(Klebsiella pneumoniae)
r =  0.22 
p =  0.032
0,032
Enables :
siderophore uptake transmembrane transporter activity
signaling receptor activity
Involved in :
siderophore transport
siderophore transmembrane transport
(UniProt : A0A483IZD4)


Small adenoma / Large adenoma
no significant correlation
Large adenoma / cancer I-II
no significant correlation 
Adenoma / cancer I-II
2,3-dihydro-2,3-dihydroxybenzoate synthetase, isochorismatase entB
(Klebsiella pneumoniae)

r =  0.24 
p =  0.048
0.047
Enables :  isochorismatase activity
(UniProt : A6T642)
Biosynthesis of siderophore group nonribosomal peptides
(kpn01053 )
Biosynthesis of secondary metabolites
(kpn01110 )
type vi secretion system contractile sheath small subunit vipa
(Klebsiella pneumoniae)
r =  0.24 
p =  0.048
0.047

Not Included In GO database
Not included in KEGG Pathway database 

transcriptional regulator rcsb
(Klebsiella pneumoniae)
r =  0.30 
p =  0.013
0.014

Enables : DNA binding
Involved in :
phosphorelay signal transduction system
regulation of transcription, DNA-templated
(UniProt : A0A0H3GVM1)
Two-component system
(kpm02020)
polysaccharide lyase, family 8
(Enterococcus faecalis)
r =  0.30 
p =  0.013
0.014

Enables :
lyase activity
carbohydrate binding
catalytic activity
Involved in : carbohydrate metabolic process
(UniProt : Q82ZM8 )
Not included in KEGG Pathway database 

cytotoxic necrotizing factor 1
(Escherichia coli str. E-B35)

r =  0.24 
p =  0.048
0.047

Bacterial toxins (kegg Brite : eci02042)
Not included in KEGG Pathway database 

s fimbriae minor subunit sfag
(Escherichia coli UTI89)

r =  0.24 
p =  0.048
0.047

Involved in : cell adhesion
(UniProt : Q1RDG7)
Not included in KEGG Pathway database 

s fimbriae minor subunit sfas
(Escherichia coli UTI89)

r =  0.24 
p =  0.048
0.047

Involved in : cell adhesion
(UniProt : Q1RDG6)
Not included in KEGG Pathway database 

tir domain containing protein tcpc
(Escherichia coli CFT073)

r = 0.30 
p = 0.013
0.014

Enables :
NAD+ nucleosidase activity
hydrolase activity
NAD(P)+ nucleosidase activity
Involved in : 
signal transduction
NAD catabolic process
negative regulation of MyD88-dependent toll-like receptor signaling pathway
(UniProt : A0A0H2V8B5)
Not included in KEGG Pathway database
 cancer I-II / cancer III-IV
Type 1 Fimbriae Regulatory Protein Fimb
(Escherichia coli CFT073)

r = 0.27 
p =  0.04
0.046

Involved In : 
DNA Integration
DNA Recombination
Cellular Response To DNA Damage Stimulus
(UniProt : P0ADH5)
Not included in KEGG Pathway database 
Type 1 Fimbriae Regulatory Protein Fime
(Escherichia coli CFT073)


r = 0.32 
p =  0.019
0.019

Involved In : 
DNA Integration
DNA Recombination
Cellular Response To DNA Damage Stimulus 
(UniProt : P0ADH7)
Not included in KEGG Pathway database 
Type-1 Fimbrial Protein, A Chain Precursor
(Escherichia coli CFT073)
r = 0.33 
p =  0.012
0.013

Involved in :
Cell Adhesion 
cell adhesion involved in single-species biofilm formation
(UniProt : P04128)
Not included in KEGG Pathway database 
Fimbrin-Like Protein Fimi Precursor
(Escherichia coli CFT073)
r = 0.32 
p =  0.019
0.019

Involved in :
Cell Adhesion 
cell adhesion involved in single-species biofilm formation
(UniProt : P39264)
Not included in KEGG Pathway database 
Putative Heme-Binding Protein Chux
(Escherichia coli CFT073)
r = 0.27 
p =  0.046
0.046

Not Included In GO database
Not included in KEGG Pathway database 
Ferrienterobactin ABC Transporter Atpase
(Escherichia coli CFT073)
r = 0.27 
p =  0.047
0.046
Enables: 
ATP Binding
Nucleotide Binding  
(UniProt : Q8XBV7)
ABC Transporters
ece02010
Iron-Enterobactin ABC Transporter Permease
(Escherichia coli CFT073)
r = 0.29 
p =  0.034
0.034

Involved In Transmembrane Transport
(UniProt : A0A061KSK2)
ABC Transporters
ecd02010 
Transcriptional Regulator Ybta
(Yersinia pestis)
r = 0.27 
p =  0.046
0.046

Enables :
DNA-binding transcription factor activity
sequence-specific DNA binding
Involved in :
cellular response to iron ion
regulation of transcription, DNA-templated
(UniProt : Q56951)
Not included in KEGG Pathway database 
Fimg Protein Precursor
(Escherichia coli CFT073)
 r = 0.39 
p =  0.003
0.004

Involved in :
mechanosensory behavior
cell-substrate adhesion
cell adhesion
cell adhesion involved in single-species biofilm formation
(UniProt : P08190)
Not included in KEGG Pathway database 
Outer Membrane Protein A
(Escherichia coli O18:K1:H7 str. RS218)
r = 0.29 
p =  0.034
0.121
Enables : 
Porin Activity
Identical Protein Binding
Protein Binding
Peptidoglycan Binding
Ion Transmembrane Transporter Activity
Acts Upstream Of Or Within: 
Cellular Response To DNA Damage Stimulus
Ion Transport
Detection Of Virus
Viral Entry Into Host Cell
(UniProt : P0A910)
Not included in KEGG Pathway database 
E. Coli Common Pilus Structural Subunit Ecpa
(Escherichia coli O157:H7 str. EDL933)

r = 0.29 
p =  0.034
0.034

early-stage biofilm development
host cell recognition 
(UniProt : B7UJE1)
Not included in KEGG Pathway database 
Enterobactin Exporter, Iron-Regulated
(Escherichia coli CFT073)
r = 0.32
p =  0.019
0.019

Involved in :
siderophore transport
transmembrane transport
enterobactin transport
Acts upstream of or within : 
cellular response to DNA damage stimulus
response to antibiotic
(UniProt : P24077)
Biosynthesis of siderophore group nonribosomal peptides 
eco01053
Enterococcus Faecalis Surface Protein Fss2, Fibrinogen Binding Protein
(Enterococcus faecalis V583)
r = -0.29 
p =  0.034
0.034
Not Included In GO database
Not included in KEGG Pathway database
Heat-Stable Enterotoxin 1
(Escherichia coli O44:H18 042)

r = 0.33 
p =  0.013
0.014

Enables : toxin activity
Involved in : modulation of process of other organism
(UniProt : A0A650FQK3)
Not included in KEGG Pathway database 
Yersiniabactin Siderophore Biosynthetic Protein
(Yersinia pestis CO92)
r = 0.27 
p =  0.046
0.046
Enables : ligase activity
Involved in : 
negative regulation of transcription by RNA polymerase II
negative regulation of transcription, DNA-templated
(UniProt : Q56950)
Not included in KEGG Pathway database 
Yersiniabactin ABC Transporter ATP-Binding/Permease Protein Ybtp
(Klebsiella pneumoniae subsp. pneumoniae NTUH-K2044)
r = 0.30 
p =  0.027
0.028

Enables :
ATP binding
ABC-type transporter activity
nucleotide binding
hydrolase activity
Involved in :
transmembrane transport
(UniProt : A4GZC9)
Not included in KEGG Pathway database 
Aerobactin Synthesis Protein Iucb
(Shigella flexneri 2a str. 301)
r = 0.27 
p =  0.043
0.042

Enables :
transferase activity
acyltransferase activity
acyltransferase activity
Involved in : siderophore biosynthetic process
(UniProt : A0A3Y2RUB6)
Biosynthesis of various other secondary metabolites
(sfx00997  )
Metabolic pathways
(sfx01100)
Biosynthesis of secondary metabolites
(sfx01110)
Microbial metabolism in diverse environments
(sfx01120)
Yersiniabactin Biosynthetic Protein Irp1
(Yersinia pestis CO92)
r = 0.33 
p =  0.015
0.016
Enables : 
fatty acid synthase activity
phosphopantetheine binding
transferase activity
acyltransferase activity
3-oxoacyl-[acyl-carrier-protein] synthase activity
catalytic activity
transferase activity
acyltransferase activity

Involved in :
fatty acid biosynthetic process
secondary metabolite biosynthetic process
organic substance biosynthetic process
fatty acid biosynthetic process
DIM/DIP cell wall layer assembly
biosynthetic process
 (UniProt : Q9Z373)

Biosynthesis of siderophore group nonribosomal peptides 
(ype01053)
Yersiniabactin Biosynthetic Protein Irp2
(Yersinia pestis CO92)
r = 0.33 
p =  0.015
0.016

Enables :
phosphopantetheine binding
catalytic activity
Involved in :
organic substance biosynthetic process
(UniProt : A0A3N4B635)
Biosynthesis of siderophore group nonribosomal peptides
(ype01053)
Putative Signal Transducer
(Yersinia pestis CO92)
r = 0.30 
p =  0.027
0.028

Enables : transmembrane transporter activity
(UniProt : A0A380PD93)
Not included in KEGG Pathway database 
Salicylate Synthase Irp9
(Yersinia pestis CO92)

r = 0.27 
p =  0.046
0.046

Enables :
oxo-acid-lyase activity
isochorismate synthase activity
Involved in :
cellular biosynthetic process
organic substance biosynthetic process
cellular response to iron ion
tryptophan biosynthetic process
biosynthetic process
(UniProt: Q9Z396)
Biosynthesis of siderophore group nonribosomal peptides
(ype01053)
Biosynthesis of secondary metabolites
(ype01110)
Colibactin Hybrid Non-Ribosomal Peptide Synthetase/Type I Polyketide Synthase Clbk
(Klebsiella pneumoniae subsp. pneumoniae 1084)
r = 0.30 
p =  0.028
0.028

Enables :
ligase activity
phosphopantetheine binding
oxidoreductase activity
acyltransferase activity
catalytic activity
transferase activity
acyltransferase activity
Involved in : organic substance biosynthetic process
(UniProt: A0A422Z4P8)
Not included in KEGG Pathway database 
Colibactin Biosynthesis Dehydrogenase Clbf
(Klebsiella pneumoniae subsp. pneumoniae 1084)
r = 0.27 
p =  0.048
0.048
Enables :
oxidoreductase activity, acting on the CH-CH group of donors
flavin adenine dinucleotide binding
oxidoreductase activity
butyryl-CoA dehydrogenase activity
(UniProt: A0A1C1IWF7)
Not included in KEGG Pathway database
Colibactin Polyketide Synthase Clbi
(Klebsiella pneumoniae subsp. pneumoniae 1084)
r = 0.27 
p =  0.048
0.048

Not Included In GO database
Not included in KEGG Pathway database
Colibactin Biosynthesis Amidase Clbl
(Klebsiella pneumoniae subsp. pneumoniae 1084)
r = 0.27 
p =  0.048
0.048

Enables : ligase activity
(UniProt: A0A1C1IWG4)
Not included in KEGG Pathway database 
