# Supplementary material for: Virulence Factors in Colorectal Cancer Metagenomes and Association of Microbial Siderophores with Advanced Stages
Source: Microorganisms. 2022 Nov 30;10(12):2365. doi: 10.3390/microorganisms10122365 (PMC9781273; doi:10.3390/microorganisms10122365)
Supplement: Supplementary file 1 [file microorganisms-10-02365-s001.zip › microorganisms-1977311-supplementary/microorganisms-1977311/S3 VFDB_virulence factor (supplemantary data 2.xlsx]

## Sheet: French population (ENA)
RUN	Diagnosis	AJCC Stage	enterobactin synthase multienzyme complex component, ATP-dependent	Type 1 fimbriae Regulatory protein fimB	Type 1 fimbriae Regulatory protein fimE	Type-1 fimbrial protein, A chain precursor	Fimbrin-like protein fimI precursor	Chaperone protein fimC precursor	Outer membrane usher protein fimD precursor	FimF protein precursor	FimH protein precursor	Haemoglobin protease	Outer membrane heme/hemoglobin receptor ChuA	periplasmic heme-binding protein ChuT	Putative oxygen independent coproporphyrinogen III oxidase	putative heme-binding protein ChuX	heme permease protein ChuU	ferrienterobactin outer membrane transporter	ferrienterobactin ABC transporter ATPase	iron-enterobactin ABC transporter permease	phosphopantetheinyl transferase component of enterobactin synthase multienzyme complex	isochorismate synthase 1	2,3-dihydroxybenzoate-AMP ligase component of enterobactin synthase multienzyme complex	salmochelin receptor IroN	invasion protein IbeA	KpsM	E. coli common pilus chaperone EcpB	regulator protein EcpR	polymerized tip adhesin of ECP fibers	esterase	glucosyltransferase IroB	ATP-binding hydrophilic protein ChuV	general secretion pathway protein I	transcriptional regulator YbtA	lipopolysaccharide biosynthesis protein	dTDP-glucose 46-dehydratase	FimG protein precursor	ferrienterobactin ABC transporter periplasmic binding protein	ferrienterobactin ABC transporter permease	isochorismatase	outer membrane protein A	putative arylsulfatase	E. coli common pilus structural subunit EcpA	E. coli common pilus usher EcpC	E. coli common pilus chaperone EcpE	Type III secretion system effector espL1	Type III secretion system effector EspL4	Type III secretion system effector espR1	Type III secretion system effector EspX1
ERR479352	Cancer	I	0	1	1	1	1	1	1	1	1	1	1	1	1	1	1	1	1	1	1	1	1	1	1	1	1	1	1	1	1	1	1	1	0	0	0	0	0	0	0	0	0	0	0	0	0	0	0
ERR479348	Cancer	I	0	0	0	0	0	0	0	0	0	0	0	0	0	0	0	0	0	0	0	0	0	0	0	0	0	0	0	0	0	0	0	0	1	1	0	0	0	0	0	0	0	0	0	0	0	0	0
ERR479284	Cancer	I	1	1	1	0	1	1	1	1	1	1	1	1	1	1	1	1	1	0	1	0	1	0	0	1	0	1	1	1	0	1	0	0	0	0	0	1	1	1	1	1	1	1	1	0	0	0	0
ERR479331	Cancer	I	0	0	0	0	0	1	0	0	0	0	0	0	0	0	0	0	0	0	0	0	0	0	0	0	0	0	0	0	0	0	0	0	0	0	0	0	0	0	0	0	0	0	0	0	0	0	0
ERR479193	Cancer	I	0	0	0	0	0	0	0	0	0	0	0	0	0	0	0	0	0	0	0	0	0	0	0	0	0	0	0	0	0	0	0	0	0	0	0	0	0	0	0	0	0	0	0	0	0	0	0
ERR479389	Cancer	I	0	0	0	0	0	0	0	0	0	0	0	0	0	0	0	0	0	0	0	0	0	0	0	0	0	0	0	0	0	0	0	0	0	0	0	0	0	0	0	0	0	0	0	0	0	0	0
ERR479308	Cancer	I	1	0	0	0	0	0	0	1	1	0	0	0	0	0	0	1	1	1	1	1	1	0	0	0	1	1	1	0	0	0	1	0	0	0	1	1	1	1	1	1	1	1	1	1	1	1	1
ERR478968	Cancer	I	0	0	0	0	0	0	0	0	0	0	0	0	0	0	0	0	0	0	0	0	0	0	0	0	0	0	0	0	0	0	0	0	0	0	0	0	0	0	0	0	0	0	0	0	0	0	0
ERR479053	Cancer	I	0	0	0	0	0	0	0	0	0	0	0	0	0	0	0	0	0	0	0	0	0	0	0	0	0	0	0	0	0	0	0	0	0	0	0	0	0	0	0	0	0	0	0	0	0	0	0
ERR479359	Cancer	I	0	0	0	0	0	0	0	0	0	0	0	0	0	0	0	0	0	0	0	0	0	0	0	0	0	0	0	0	0	0	0	0	0	0	0	0	0	0	0	0	0	0	0	0	0	0	0
ERR479124	Cancer	I	0	0	0	0	0	0	0	0	0	0	0	0	0	0	0	0	0	0	0	0	0	0	0	0	0	0	0	0	0	0	0	0	0	0	0	0	0	0	0	0	0	0	0	0	0	0	0
ERR479225	Cancer	I	0	1	0	0	0	0	0	0	0	0	0	0	0	0	0	0	0	0	0	0	0	0	0	0	0	0	0	0	0	0	0	0	0	0	0	0	1	0	0	0	0	0	0	0	0	0	0
ERR479115	Cancer	I	0	0	0	0	0	0	0	0	0	0	0	0	0	0	0	0	0	0	0	0	0	0	0	0	0	0	0	0	0	0	0	0	0	0	0	0	0	0	0	0	0	0	0	0	0	0	0
ERR479247	Cancer	I	1	1	1	1	1	1	1	0	1	1	1	1	1	1	1	1	0	1	1	1	1	1	0	1	1	1	1	1	1	1	0	1	0	0	1	1	1	0	1	1	0	1	1	0	0	0	0
ERR479024	Cancer	I	0	0	0	0	0	0	0	0	0	0	0	0	0	0	0	0	0	0	0	0	0	0	0	0	0	0	0	0	0	0	0	0	0	0	0	0	0	0	0	0	0	0	0	0	0	0	0
ERR479254	Cancer	II	0	0	0	0	0	0	0	0	0	0	0	0	0	0	0	0	0	0	0	0	0	0	0	0	0	0	0	0	0	0	0	0	0	1	0	0	0	0	0	0	0	0	0	0	0	0	0
ERR479065	Cancer	II	0	0	0	0	0	0	0	0	0	0	0	0	0	0	0	0	0	0	0	0	0	0	0	0	0	0	0	0	0	0	0	0	0	0	0	0	0	0	0	0	0	0	0	0	0	0	0
ERR479316	Cancer	II	1	0	0	0	0	0	0	0	0	0	0	0	0	0	0	1	1	0	1	1	1	0	0	0	1	1	1	0	0	0	1	0	0	0	0	1	1	1	1	0	1	1	1	1	1	1	1
ERR479366	Cancer	II	0	0	0	0	0	0	0	0	0	0	0	0	0	0	0	0	0	0	0	0	0	0	0	0	0	0	0	0	0	0	0	0	0	0	0	0	0	0	0	0	0	0	0	0	0	0	0
ERR479147	Cancer	II	1	1	1	1	1	1	1	1	1	1	1	0	1	0	0	1	1	1	1	1	1	1	0	1	1	1	1	0	0	0	1	0	0	0	1	1	1	1	1	1	1	1	1	1	1	1	1
ERR479251	Cancer	II	0	0	0	0	0	0	0	0	0	0	0	0	0	0	0	0	0	0	0	0	0	0	0	0	0	0	0	0	0	0	0	0	0	0	0	0	0	0	0	0	0	0	0	0	0	0	0
ERR479140	Cancer	II	1	1	1	1	1	1	1	1	1	0	1	1	1	0	1	1	1	1	1	1	1	0	0	1	1	1	1	0	0	1	1	1	0	0	1	1	1	1	1	1	1	1	1	1	1	1	1
ERR479175	Cancer	III	0	1	1	1	1	0	0	0	0	0	0	0	0	0	0	0	1	0	1	0	1	1	0	0	0	1	0	0	0	0	0	0	0	0	0	0	0	0	0	0	0	0	0	0	0	0	1
ERR479417	Cancer	III	0	1	1	1	1	1	1	0	1	0	1	1	1	1	1	1	0	1	1	1	1	0	0	1	0	0	1	1	0	1	1	1	0	1	1	1	1	1	0	0	1	1	1	0	0	0	0
ERR479037	Cancer	III	0	0	0	0	0	0	0	0	0	0	0	0	0	0	0	0	0	0	0	0	0	0	0	0	0	0	0	0	0	0	0	0	0	0	0	0	0	0	0	0	0	0	0	0	0	0	0
ERR479010	Cancer	III	0	0	0	0	0	0	0	0	0	0	0	0	0	0	0	0	0	0	0	0	0	0	0	0	0	0	0	0	0	0	0	0	0	0	0	0	0	0	0	0	0	0	0	0	0	0	0
ERR479111	Cancer	III	0	1	0	1	0	1	0	0	0	0	0	0	1	1	1	0	0	0	1	0	0	0	0	1	0	0	1	0	0	1	0	0	0	0	1	0	0	0	0	0	0	0	0	0	0	0	1
ERR479177	Cancer	III	0	0	1	0	0	0	0	0	0	0	0	0	0	0	0	0	0	0	0	0	0	0	0	0	0	0	0	0	0	0	0	0	0	0	0	0	0	0	0	0	0	0	0	0	0	0	0
ERR479243	Cancer	III	1	1	1	1	1	1	1	1	1	0	1	1	1	1	1	1	1	1	1	1	1	0	0	1	1	1	1	0	0	1	1	1	0	0	1	1	1	1	1	1	1	1	1	1	1	0	0
ERR479142	Cancer	III	1	1	1	1	1	1	1	1	1	0	0	0	0	0	0	1	1	1	1	1	1	1	0	0	1	1	1	1	1	0	1	1	0	0	1	1	1	1	1	0	1	1	1	1	1	0	0
ERR479165	Cancer	III	0	0	0	0	0	0	0	0	0	0	0	0	0	0	0	0	0	0	0	0	0	0	0	0	0	0	0	0	0	0	0	0	0	0	0	0	0	0	0	0	0	0	0	0	0	0	0
ERR479200	Cancer	III	0	0	0	0	0	0	0	0	0	0	0	0	0	0	0	0	0	0	0	0	0	0	0	0	0	0	0	0	0	0	0	0	0	0	0	0	0	0	0	0	0	0	0	0	0	0	0
ERR479302	Cancer	IV	1	1	1	1	1	1	1	1	1	1	1	1	1	1	1	1	1	1	1	1	1	1	1	1	1	1	1	1	1	1	1	1	0	0	1	1	1	1	1	1	1	1	1	1	0	1	1
ERR479335	Cancer	IV	0	0	0	0	0	0	0	0	0	0	0	0	0	0	0	0	0	0	0	0	0	0	0	0	0	0	0	0	0	0	0	0	0	0	0	0	0	0	0	0	0	0	0	0	0	0	0
ERR479029	Cancer	IV	1	1	1	1	1	1	1	1	1	1	1	1	1	1	1	1	1	1	1	1	1	1	0	1	1	1	1	1	1	1	1	1	0	0	1	1	1	1	1	1	1	1	1	0	0	0	0
ERR479219	Cancer	IV	1	0	0	0	0	0	0	0	0	1	1	1	1	1	1	1	1	1	1	1	1	0	0	0	1	0	1	0	0	1	0	1	0	0	0	1	1	1	1	1	1	1	1	0	0	0	0
ERR479039	Cancer	IV	0	0	0	0	0	0	0	0	0	0	0	0	0	0	0	0	0	0	0	0	0	0	0	0	0	0	0	0	0	0	0	0	0	0	0	0	0	0	0	0	0	0	0	0	0	0	0
ERR478984	Cancer	IV	1	1	1	0	0	0	1	1	1	0	0	0	0	0	0	1	1	1	1	1	1	1	0	0	0	0	0	1	1	0	0	0	0	0	1	1	1	1	1	0	0	0	0	1	1	1	1
ERR479077	Cancer	IV	1	1	1	1	1	1	1	1	1	1	1	1	1	1	1	1	1	1	1	1	1	0	1	1	1	1	1	1	0	1	1	1	0	0	1	1	1	1	1	1	1	1	1	0	0	0	0
ERR479353	Cancer	IV	0	0	0	0	0	0	0	0	0	0	0	0	0	0	0	0	1	0	0	0	0	0	0	0	0	0	0	0	0	0	0	0	0	0	1	0	0	0	0	0	1	0	0	0	0	0	0
ERR479415	Cancer	IV	1	1	1	1	1	1	1	1	1	1	1	1	1	1	1	1	1	1	1	1	1	1	1	1	1	1	1	1	1	1	0	1	0	0	1	1	1	1	1	1	1	1	1	0	0	0	0
ERR479235	Cancer	IV	0	0	0	0	1	0	0	0	0	0	0	0	0	0	0	0	0	0	0	0	0	0	0	0	0	0	0	0	0	0	0	0	0	0	0	0	0	0	0	0	0	0	0	0	0	0	0
ERR479174	Cancer	IV	0	0	0	0	0	0	0	0	0	0	0	0	0	0	0	0	0	0	0	0	0	0	0	0	0	0	0	0	0	0	0	0	0	0	0	0	0	0	0	0	0	0	0	0	0	0	0
ERR479255	Cancer	IV	1	1	1	1	1	1	1	1	1	1	1	1	1	1	1	1	1	1	1	1	1	1	0	1	1	1	1	1	1	1	1	1	0	0	1	1	1	1	1	1	1	1	1	1	1	1	1
ERR479083	Cancer	IV	1	1	1	1	1	1	1	1	1	0	0	0	0	0	0	1	1	1	1	1	1	0	0	1	1	1	1	0	0	0	1	0	0	0	1	1	1	1	1	0	1	1	1	1	1	1	1
ERR479276	Cancer	IV	0	0	0	0	0	0	0	0	0	0	0	0	0	0	0	0	0	0	0	0	0	0	0	0	0	0	0	0	0	0	0	0	0	0	1	0	0	0	0	0	0	0	0	0	0	0	0
ERR479223	Cancer	IV	0	0	0	0	1	0	0	0	0	0	0	0	0	0	0	0	0	0	0	0	0	0	0	0	0	0	0	0	0	0	0	0	0	0	0	0	0	0	0	0	0	0	0	0	0	0	0
ERR479290	Cancer	IV	1	1	1	1	1	1	1	1	1	0	0	0	0	0	0	1	1	1	1	1	1	0	0	0	0	0	1	0	0	0	0	0	0	0	1	1	1	1	1	1	1	1	1	1	1	0	1
ERR479148	Cancer	IV	0	0	0	0	0	0	0	0	0	0	0	0	0	0	0	0	0	0	0	0	0	0	0	0	0	0	0	0	0	0	0	0	0	0	0	0	0	0	0	0	0	0	0	0	0	0	0
ERR479357	Cancer	IV	1	1	1	1	1	1	1	1	1	1	1	1	1	1	1	1	1	1	1	1	1	0	0	1	1	1	1	0	0	1	0	1	0	0	1	1	1	1	1	1	1	1	1	1	1	1	1
ERR479138	Cancer	IV	1	1	1	1	1	1	1	1	1	0	1	1	1	1	1	1	1	1	1	1	1	0	0	0	1	1	1	0	0	1	1	1	0	0	1	1	1	1	1	1	1	1	1	1	1	0	0
ERR479071	Cancer	IV	1	1	1	1	1	1	1	1	1	1	1	1	1	1	1	1	1	1	1	1	1	1	0	1	1	1	1	1	1	1	1	1	0	0	1	1	1	1	1	1	1	1	1	0	0	0	0
ERR479355	Cancer	IV	1	1	1	1	1	1	1	1	1	0	0	0	0	0	0	1	1	1	1	1	1	0	0	0	1	1	1	0	0	0	1	0	0	0	1	1	1	1	1	0	1	1	1	1	0	1	1
ERR479012	Large adenoma	NA	0	0	0	0	0	0	0	0	0	0	0	0	0	0	0	0	0	0	0	0	0	0	0	0	0	0	0	0	0	0	0	0	0	0	0	0	0	0	0	0	0	0	0	0	0	0	0
ERR479346	Large adenoma	NA	1	1	1	1	1	1	1	1	1	1	1	1	1	1	1	1	1	1	1	1	1	1	0	1	1	1	1	1	1	1	1	1	0	0	1	1	1	1	1	1	1	1	1	1	1	1	0
ERR479207	Large adenoma	NA	0	1	0	0	1	1	1	1	0	0	0	1	1	0	0	0	1	0	1	0	0	0	0	0	1	1	0	0	0	0	0	0	0	0	1	0	0	0	1	0	1	0	0	0	0	0	0
ERR479067	Large adenoma	NA	0	0	0	0	0	1	1	0	0	0	0	0	0	0	0	0	0	0	1	0	0	0	0	0	0	1	0	0	0	0	0	0	0	0	0	1	0	0	1	1	0	0	0	0	1	0	0
ERR479182	Large adenoma	NA	0	0	0	0	0	0	0	0	0	0	0	0	0	0	0	0	0	0	0	0	0	0	0	0	0	0	0	0	0	0	0	0	0	0	0	0	0	0	0	0	0	0	0	0	0	0	0
ERR479384	Large adenoma	NA	0	0	0	0	0	0	0	0	0	0	0	0	0	0	0	0	0	0	0	0	0	0	0	0	0	0	0	0	0	0	0	0	0	0	0	0	0	0	0	0	0	0	0	0	0	0	0
ERR479217	Large adenoma	NA	0	0	0	0	0	0	0	0	0	0	0	0	0	0	0	0	0	0	0	0	0	0	0	0	0	0	0	0	0	0	0	0	0	0	0	0	0	0	0	0	0	0	0	0	0	0	0
ERR479057	Large adenoma	NA	0	0	0	0	0	0	0	0	0	0	0	0	0	0	0	0	0	0	0	0	0	0	0	0	0	0	0	0	0	0	0	0	0	0	0	0	0	0	0	0	0	0	0	0	0	0	0
ERR479241	Large adenoma	NA	0	0	0	0	0	0	0	0	0	0	0	0	0	0	0	0	0	0	0	0	0	0	0	0	0	0	0	0	0	0	0	0	0	0	0	0	0	0	0	0	0	0	0	0	0	0	0
ERR479329	Large adenoma	NA	1	0	0	0	0	0	0	0	0	0	0	0	0	0	0	0	0	1	1	0	0	0	0	0	0	0	0	0	0	0	0	0	0	0	0	0	0	1	0	0	0	0	0	0	0	0	0
ERR479362	Large adenoma	NA	0	0	0	0	0	0	0	0	0	0	1	0	0	0	0	0	0	0	0	0	0	0	0	0	0	0	0	0	0	0	0	0	0	0	0	0	0	0	0	0	0	0	0	0	0	0	0
ERR479387	Large adenoma	NA	0	0	0	0	0	0	0	0	0	0	0	0	0	0	0	0	0	0	0	0	0	0	0	0	0	0	0	0	0	0	0	0	0	0	0	0	0	0	0	0	0	0	0	0	0	0	0
ERR479304	Large adenoma	NA	0	0	0	0	0	0	0	0	0	0	0	0	0	0	0	0	0	0	0	0	0	0	0	0	0	0	0	0	0	0	0	0	0	0	0	0	0	0	0	0	0	0	0	0	0	0	0
ERR479382	Large adenoma	NA	0	0	0	0	0	0	0	0	0	0	0	0	0	0	0	0	0	0	0	0	0	0	0	0	0	0	0	0	0	0	0	0	0	0	0	0	0	0	0	0	0	0	0	0	0	0	0
ERR479098	Large adenoma	NA	1	0	0	0	0	0	0	1	1	1	1	1	1	1	1	1	1	1	1	1	1	1	0	1	1	1	1	0	1	1	1	1	0	0	1	1	1	1	1	1	0	1	1	0	0	0	0
ERR479004	Normal	NA	0	1	1	0	0	0	0	0	0	0	0	0	0	0	0	0	0	0	0	0	0	0	0	0	0	1	0	0	0	0	0	0	0	0	0	0	0	1	0	0	0	0	0	0	1	1	0
ERR478974	Normal	NA	0	0	0	0	0	0	0	0	0	0	0	0	0	0	0	0	0	0	0	0	0	0	0	0	0	0	0	0	0	0	0	0	0	0	0	0	0	0	0	0	0	0	0	0	0	0	0
ERR478964	Normal	NA	0	0	0	0	0	0	0	0	0	0	0	0	0	0	0	0	0	0	0	0	0	0	0	0	0	0	0	0	0	0	0	0	0	0	0	0	0	0	0	0	0	0	0	0	0	0	0
ERR479041	Normal	NA	0	0	0	0	0	0	0	0	0	0	0	0	0	0	0	0	0	0	0	0	0	0	0	0	0	0	0	0	0	0	0	0	0	0	0	0	0	0	0	0	0	0	0	0	0	0	0
ERR479341	Normal	NA	0	0	0	0	0	0	0	0	0	0	0	0	0	0	0	0	0	0	0	0	0	0	0	0	0	0	0	0	0	0	0	0	0	0	0	0	0	0	0	0	0	0	0	0	0	0	0
ERR479018	Normal	NA	0	0	0	0	0	0	0	0	0	0	0	0	0	0	0	0	0	0	0	0	0	0	0	0	0	0	0	0	0	0	0	0	0	0	0	0	0	0	0	0	0	0	0	0	0	0	0
ERR479043	Normal	NA	0	1	1	1	1	0	1	1	0	0	0	0	1	0	0	0	0	1	1	0	0	0	0	0	0	0	0	0	0	0	1	0	0	0	0	0	0	0	0	0	1	0	1	0	0	0	0
ERR479267	Normal	NA	0	0	0	0	0	0	0	0	0	0	0	0	0	0	0	0	0	0	0	0	0	0	0	0	0	0	0	0	0	0	0	0	0	0	0	0	0	0	0	0	0	0	0	0	0	0	0
ERR479101	Normal	NA	0	0	0	0	0	0	0	0	0	0	0	0	0	0	0	0	0	0	0	0	0	0	0	0	0	0	0	0	0	0	0	0	0	0	0	0	0	0	0	0	0	0	0	0	0	0	0
ERR479091	Normal	NA	0	0	0	0	0	0	0	0	0	0	0	0	0	0	0	0	0	0	0	0	0	0	0	0	0	0	0	0	0	0	0	0	0	0	0	0	0	0	0	0	0	0	0	0	0	0	0
ERR479401	Normal	NA	0	0	0	0	0	0	0	0	0	0	0	0	0	0	0	0	0	0	0	0	0	0	0	0	0	0	0	0	0	0	0	0	0	0	0	0	0	0	0	0	0	0	0	0	0	0	0
ERR479413	Normal	NA	1	1	1	1	1	1	1	1	1	1	1	1	1	1	1	1	1	1	1	1	1	1	1	0	1	1	1	1	1	1	1	1	0	0	1	1	1	1	1	1	1	1	1	0	0	0	0
ERR478962	Normal	NA	1	1	1	1	1	1	1	1	1	0	0	0	1	1	1	1	1	1	1	1	1	0	0	0	0	1	1	0	0	1	1	1	0	0	1	1	1	1	1	1	1	1	1	1	1	1	1
ERR479049	Normal	NA	1	1	1	1	1	1	1	1	1	1	1	1	1	1	1	1	1	1	1	1	1	1	0	1	1	1	1	1	1	1	1	1	0	0	1	1	1	1	1	1	1	1	1	1	0	0	0
ERR479167	Normal	NA	0	0	0	0	0	0	0	0	0	0	0	0	0	0	0	0	0	0	0	0	0	0	0	0	0	0	0	0	0	0	0	0	0	0	0	0	0	0	0	0	0	0	0	0	0	0	0
ERR479022	Normal	NA	0	0	0	0	0	0	0	0	0	0	0	0	0	0	0	0	0	0	0	0	0	0	0	0	0	0	0	0	0	0	0	0	0	0	0	0	0	0	0	0	0	0	0	0	0	0	0
ERR479339	Normal	NA	0	0	0	0	0	0	0	0	0	0	0	0	0	0	0	0	0	0	0	0	0	0	0	0	0	0	0	0	0	0	0	0	0	0	0	0	0	0	0	0	0	0	0	0	0	0	0
ERR479393	Normal	NA	1	1	1	0	1	1	1	1	1	1	1	1	1	1	1	1	1	1	1	1	1	1	0	1	1	1	1	1	1	1	1	1	0	0	1	1	1	1	1	1	1	1	1	0	0	0	0
ERR479063	Normal	NA	0	0	0	0	0	0	0	0	0	0	0	0	0	0	0	0	0	0	0	0	0	0	0	0	0	0	0	0	0	0	0	0	0	0	0	0	0	0	0	0	0	0	0	0	0	0	0
ERR479274	Normal	NA	0	0	0	0	0	0	0	0	0	0	0	0	0	0	0	0	0	0	0	0	0	0	0	0	0	0	0	0	0	0	0	0	0	0	0	0	0	0	0	0	0	0	0	0	0	0	0
ERR479321	Normal	NA	1	1	1	0	1	1	1	1	1	1	1	1	1	1	1	1	1	1	1	1	1	1	1	1	1	1	1	1	1	1	1	1	0	0	1	1	1	1	1	1	1	1	1	0	0	0	0
ERR479045	Normal	NA	0	0	0	0	0	0	0	0	0	0	0	0	0	0	0	0	0	0	0	0	0	0	0	0	0	0	0	0	0	0	0	0	0	0	0	0	0	0	0	0	0	0	0	0	0	0	0
ERR479203	Normal	NA	1	1	1	1	1	1	1	1	1	0	1	1	1	1	1	1	1	1	1	1	1	0	0	1	1	1	1	1	0	1	0	1	0	0	1	1	1	1	1	1	1	1	1	1	1	1	0
ERR478976	Normal	NA	0	0	0	0	0	0	0	0	0	0	0	0	0	0	0	0	0	0	0	0	0	0	0	0	0	0	0	0	0	0	0	0	0	0	0	0	0	0	0	0	0	0	0	0	0	0	0
ERR479259	Normal	NA	0	0	0	1	1	1	1	1	1	0	0	1	0	1	1	0	1	0	1	0	1	1	0	0	0	0	0	1	1	0	1	0	0	0	1	0	0	1	0	0	0	0	0	0	0	0	0
ERR478994	Normal	NA	0	0	0	0	0	0	0	0	0	0	0	0	0	0	0	0	0	0	0	0	0	0	0	0	0	0	0	0	0	0	0	0	0	0	0	0	0	0	0	0	0	0	0	0	0	0	0
ERR479294	Normal	NA	0	0	0	0	0	1	0	0	1	0	0	0	1	0	0	0	1	0	0	0	0	1	0	1	0	0	0	0	0	0	0	0	0	0	0	1	0	1	0	0	1	0	0	0	0	0	0
ERR479079	Normal	NA	0	0	0	0	0	0	0	0	0	0	0	0	0	0	0	0	0	0	0	0	0	0	0	0	0	0	0	0	0	0	0	0	0	0	0	0	0	0	0	0	0	0	0	0	0	0	0
ERR479157	Normal	NA	1	1	1	1	1	1	1	1	1	0	1	1	1	1	1	1	1	1	1	1	1	0	0	1	1	1	1	0	0	1	1	1	0	0	1	1	1	1	1	1	1	1	1	1	0	1	1
ERR479118	Normal	NA	0	0	0	0	0	0	0	0	0	0	0	0	0	0	0	0	0	0	0	0	0	0	0	0	0	0	0	0	0	0	0	0	0	0	0	0	0	0	0	0	0	0	0	0	0	0	0
ERR479405	Normal	NA	1	1	1	0	1	1	1	0	1	0	1	1	1	1	1	1	0	0	1	0	0	0	0	1	1	1	1	0	0	1	1	0	0	0	0	1	0	0	0	1	1	0	1	0	0	0	1
ERR479270	Normal	NA	0	0	0	0	0	0	0	0	0	0	0	0	0	0	0	0	0	0	0	0	0	0	0	0	0	0	0	0	0	0	0	0	0	0	0	0	0	0	0	0	0	0	0	0	0	0	0
ERR479132	Normal	NA	0	0	0	0	0	0	0	0	0	0	0	0	0	0	0	0	0	0	0	0	0	0	0	0	0	0	0	0	0	0	0	0	0	0	0	0	0	0	0	0	0	0	0	0	0	0	0
ERR478986	Normal	NA	1	1	1	1	1	1	1	1	1	0	0	1	0	1	1	1	1	1	1	1	1	1	1	1	1	1	1	1	0	0	1	0	0	0	1	1	0	1	0	0	1	1	1	1	1	1	0
ERR479209	Normal	NA	0	0	0	0	0	0	0	0	0	0	0	0	0	0	0	0	0	0	0	0	0	0	0	0	0	0	0	0	0	0	0	0	0	0	0	0	0	0	0	0	0	0	0	0	0	0	0
ERR479325	Normal	NA	0	0	0	0	0	0	0	0	0	0	0	0	0	0	0	0	0	0	0	0	0	0	0	0	0	0	0	0	0	0	0	0	0	0	0	0	0	0	0	0	0	0	0	0	0	0	0
ERR479099	Normal	NA	1	1	1	0	1	1	1	1	1	1	1	1	1	1	1	1	1	1	1	1	1	1	0	1	1	1	1	1	1	1	0	1	0	0	1	0	1	1	1	1	1	1	1	0	0	0	0
ERR479312	Normal	NA	0	0	0	0	1	0	0	0	0	0	0	0	0	0	0	0	0	0	0	0	0	0	0	0	0	0	0	0	0	0	0	0	0	0	0	0	0	0	0	0	0	0	0	0	0	0	0
ERR478980	Normal	NA	0	0	0	0	0	0	0	0	0	0	0	0	0	0	0	0	0	0	0	0	0	0	0	0	0	0	0	0	0	0	0	0	0	0	0	0	0	0	0	0	0	0	0	0	0	0	0
ERR479391	Normal	NA	0	0	0	0	0	0	0	0	0	0	0	0	0	0	0	0	0	0	0	0	0	0	0	0	0	0	0	0	0	0	0	0	0	0	0	0	0	0	0	0	0	0	0	0	0	0	0
ERR479195	Normal	NA	0	0	0	0	0	0	0	0	0	0	0	0	0	0	0	0	0	0	0	0	0	0	0	0	0	0	0	0	0	0	0	0	0	0	0	0	0	0	0	0	0	0	0	0	0	0	0
ERR479183	Normal	NA	1	1	1	1	1	1	1	1	1	0	0	0	0	0	0	1	1	1	0	1	1	0	0	0	1	1	1	0	0	0	1	0	0	0	1	1	1	1	1	0	1	1	1	1	0	1	1
ERR479014	Normal	NA	0	0	0	0	0	0	0	0	0	0	0	0	0	0	0	0	0	0	0	0	0	0	0	0	0	0	0	0	0	0	0	0	0	0	0	0	0	0	0	0	0	0	0	0	0	0	0
ERR479370	Normal	NA	1	1	1	1	1	1	1	1	1	1	1	1	1	1	1	1	1	1	1	1	1	1	1	1	1	1	1	1	1	1	1	1	0	0	1	1	1	1	1	1	1	1	1	0	0	0	0
ERR479000	Normal	NA	1	0	0	0	0	0	0	0	0	0	0	0	0	0	0	1	1	1	1	1	1	0	0	0	1	1	1	0	0	0	0	1	0	0	0	1	1	1	1	1	1	1	1	1	1	1	0
ERR479151	Normal	NA	0	0	0	0	0	0	0	0	0	0	0	0	0	0	0	0	0	0	0	0	0	0	0	0	0	0	0	0	0	0	0	0	0	0	0	0	0	0	0	0	0	0	0	0	0	0	0
ERR479169	Normal	NA	1	1	1	1	1	1	1	1	1	1	1	1	1	1	1	1	1	1	1	1	1	1	0	1	1	1	1	1	1	1	1	1	0	0	1	1	1	1	1	1	1	1	1	1	1	1	1
ERR479107	Normal	NA	0	0	0	0	0	0	0	0	0	0	0	0	0	0	0	0	0	0	0	0	0	0	0	0	0	0	0	0	0	0	0	0	0	0	0	0	0	0	0	0	0	0	0	0	0	0	0
ERR479128	Normal	NA	0	0	0	0	0	0	0	0	0	0	0	0	0	0	0	0	0	0	0	0	0	0	0	0	0	0	0	0	0	0	0	0	0	0	0	0	0	0	0	0	0	0	0	0	0	0	0
ERR479263	Normal	NA	0	0	0	0	1	0	0	0	0	0	0	0	0	0	0	0	0	0	0	0	0	0	0	0	0	0	0	0	0	0	0	0	0	0	1	0	0	0	0	0	0	0	0	0	0	0	0
ERR479033	Normal	NA	0	0	0	0	0	0	0	0	0	0	0	0	0	0	0	0	0	0	0	0	0	0	0	0	0	0	0	0	0	0	0	0	0	0	0	0	0	0	0	0	0	0	0	0	0	0	0
ERR479286	Normal	NA	1	1	1	1	1	1	1	1	1	1	1	1	1	1	1	1	1	1	1	1	1	1	0	1	1	1	1	1	1	1	0	1	0	0	1	1	1	1	0	1	1	1	1	0	0	0	0
ERR479059	Normal	NA	0	0	0	0	0	0	0	0	0	0	0	0	0	0	0	0	0	0	0	0	0	0	0	0	0	0	0	0	0	0	0	0	0	0	0	0	0	0	0	0	0	0	0	0	0	0	0
ERR479093	Normal	NA	0	0	0	0	0	0	0	0	0	0	0	0	0	0	0	0	0	0	0	0	0	0	0	0	0	1	0	0	0	0	0	0	0	0	0	0	0	0	0	0	0	0	0	0	0	0	0
ERR478958	Normal	NA	0	0	0	0	0	0	0	0	0	0	0	0	0	0	0	0	0	0	0	0	0	0	0	0	0	0	0	0	0	0	0	0	0	0	0	0	0	0	0	0	0	0	0	0	0	0	0
ERR478970	Normal	NA	0	1	1	0	1	1	0	0	1	0	1	0	1	1	0	0	1	0	1	0	0	0	0	1	0	1	1	1	0	1	0	0	0	0	1	1	0	0	0	1	1	0	0	0	0	0	0
ERR479374	Normal	NA	0	0	0	0	0	0	0	0	0	0	0	0	0	0	0	0	0	0	0	0	0	0	0	0	0	0	0	0	0	0	0	0	0	0	0	0	0	0	0	0	0	0	0	0	0	0	0
ERR478990	Normal	NA	0	0	1	0	1	1	0	0	1	0	0	0	0	0	0	0	0	0	0	0	0	1	0	0	0	1	0	1	0	0	0	0	0	0	0	0	0	1	1	0	0	0	1	0	0	0	0
ERR479397	Normal	NA	0	1	1	0	1	0	1	1	1	0	0	0	0	0	0	0	1	0	1	0	1	0	0	0	1	0	0	0	0	0	1	0	0	0	1	1	1	0	1	0	1	0	0	0	0	0	1
ERR479378	Normal	NA	1	1	1	1	1	1	1	1	1	0	0	0	1	0	1	1	1	1	1	1	1	0	0	1	1	1	1	0	0	1	1	1	0	0	1	1	1	1	1	1	1	1	1	1	1	0	1
ERR479319	Normal	NA	0	0	0	0	0	0	0	0	0	0	0	0	0	0	0	1	1	0	1	0	1	0	0	0	0	1	1	0	0	0	0	0	0	0	0	1	1	1	0	0	0	1	1	0	0	0	0
ERR479227	Small adenoma	NA	1	1	1	1	1	1	1	1	1	0	1	1	1	1	1	1	1	1	1	1	1	0	0	0	1	1	1	0	0	1	1	1	0	0	1	1	1	1	1	1	1	1	1	1	0	1	1
ERR479238	Small adenoma	NA	0	0	0	0	0	0	0	0	0	0	0	0	0	0	0	0	0	0	0	0	0	0	0	0	0	0	0	0	0	0	0	0	0	0	0	0	0	0	0	0	0	0	0	0	0	0	0
ERR479161	Small adenoma	NA	0	0	0	0	0	0	0	0	0	0	0	0	0	0	0	0	0	0	0	0	0	0	0	0	0	0	0	0	0	0	0	0	0	0	0	0	0	0	0	0	0	0	0	0	0	0	0
ERR479327	Small adenoma	NA	0	0	0	0	0	0	0	0	0	0	0	0	0	0	0	0	0	0	0	0	0	0	0	0	0	0	0	0	0	0	0	0	0	0	0	0	0	0	0	0	0	0	0	0	0	0	0
ERR479190	Small adenoma	NA	0	0	0	0	0	0	0	0	0	0	0	0	0	0	0	0	0	0	0	0	0	0	0	0	0	0	0	0	0	0	0	0	0	0	0	0	0	0	0	0	0	0	0	0	0	0	0
ERR479231	Small adenoma	NA	0	0	0	0	0	0	0	0	0	0	0	0	0	0	0	0	0	0	0	0	0	0	0	0	0	0	0	0	0	0	0	0	0	0	0	0	0	0	0	0	0	0	0	0	0	0	0
ERR479201	Small adenoma	NA	0	0	0	0	0	0	0	0	0	0	0	0	0	0	0	0	0	0	0	0	0	0	0	0	0	0	0	0	0	0	0	0	0	0	0	0	0	0	0	0	0	0	0	0	0	0	0
ERR479105	Small adenoma	NA	0	0	0	0	0	0	0	0	0	0	0	0	0	0	0	0	0	0	0	0	0	0	0	0	0	0	0	0	0	0	0	0	0	0	0	0	0	0	0	0	0	0	0	0	0	0	0
ERR479280	Small adenoma	NA	1	1	1	1	1	1	1	1	1	0	0	0	0	0	1	1	1	1	1	1	1	0	0	1	1	1	1	0	0	0	1	1	0	0	1	1	1	1	1	1	1	1	1	1	0	0	0
ERR479085	Small adenoma	NA	0	0	0	0	0	0	0	0	0	0	0	0	0	0	0	0	0	0	0	0	0	0	0	0	0	0	0	0	0	0	0	0	0	0	0	0	0	0	0	0	0	0	0	0	0	0	0
ERR479136	Small adenoma	NA	0	1	1	0	0	1	1	1	1	0	0	0	0	0	0	1	0	0	1	0	1	0	0	0	0	0	0	0	0	0	1	0	0	0	0	0	0	0	1	0	0	0	0	0	0	0	0
ERR479154	Small adenoma	NA	0	0	0	0	0	0	0	0	0	0	0	0	0	0	0	0	0	0	0	0	0	0	0	0	0	0	0	0	0	0	0	0	0	0	0	0	0	0	0	0	0	0	0	0	0	0	0
ERR479088	Small adenoma	NA	1	1	1	1	1	1	1	1	1	1	1	1	1	1	1	1	1	1	1	1	1	1	0	1	1	1	1	1	1	1	1	1	0	0	1	1	1	1	1	1	1	1	1	0	0	0	0
ERR479122	Small adenoma	NA	0	0	0	0	0	0	0	0	0	0	0	0	0	0	0	0	0	0	0	0	0	0	0	0	0	0	0	0	0	0	0	0	0	0	0	0	0	0	0	0	0	0	0	0	0	0	0
ERR479216	Small adenoma	NA	0	1	0	1	1	1	1	1	1	0	0	0	0	0	0	1	1	0	1	1	0	0	0	0	1	1	1	0	0	0	1	0	0	0	1	0	0	1	1	0	1	1	0	1	0	1	1
ERR478998	Small adenoma	NA	0	0	0	0	0	0	0	0	0	0	0	0	0	0	0	0	0	0	0	1	0	0	0	0	0	0	0	0	0	0	0	0	0	0	0	0	0	0	0	0	0	0	0	0	0	0	0
ERR479395	Small adenoma	NA	0	0	0	0	0	1	0	1	0	0	1	0	0	0	1	0	1	0	0	0	0	0	0	0	0	0	0	1	1	1	0	0	0	0	0	0	0	0	0	0	0	0	0	0	0	0	0
ERR479006	Small adenoma	NA	0	0	0	0	0	0	0	0	0	0	0	0	0	0	0	0	0	0	0	0	0	0	0	0	0	0	0	0	0	0	0	0	0	0	0	0	0	0	0	0	0	0	0	0	0	0	0
ERR479298	Small adenoma	NA	0	0	0	0	0	0	0	0	0	0	0	0	0	0	0	0	0	0	0	0	0	0	0	0	0	0	0	0	0	0	0	0	0	0	0	0	0	0	0	0	0	0	0	0	0	0	0
ERR479343	Small adenoma	NA	0	0	0	0	0	0	0	0	0	0	0	0	0	0	0	0	0	0	0	0	0	0	0	0	0	0	0	0	0	0	0	0	0	0	0	0	0	0	0	0	0	0	0	0	0	0	0
ERR479162	Small adenoma	NA	1	1	1	1	1	1	1	1	1	0	0	0	0	0	0	1	1	1	1	1	0	1	0	0	1	1	1	1	1	0	1	0	0	1	1	1	1	1	1	0	1	1	1	1	1	0	1
ERR479409	Small adenoma	NA	0	0	0	0	0	0	0	0	0	0	0	0	0	0	0	0	0	0	0	0	0	0	0	0	0	0	0	0	0	0	0	0	0	0	0	0	0	0	0	0	0	0	0	0	0	0	0
ERR479103	Small adenoma	NA	0	0	0	0	0	0	0	0	0	0	0	0	0	0	0	0	0	0	0	0	0	0	0	0	0	0	0	0	0	0	0	0	0	0	0	0	0	0	0	0	0	0	0	0	0	0	0
ERR479299	Small adenoma	NA	0	0	0	0	0	0	0	0	0	0	0	0	0	0	0	0	0	0	0	0	0	0	0	0	0	0	0	0	0	0	0	0	0	0	0	0	0	0	0	0	0	0	0	0	0	0	0
ERR479187	Small adenoma	NA	0	0	0	0	0	0	1	1	1	0	0	0	0	0	0	0	0	0	1	0	0	0	0	0	0	1	1	0	0	0	0	0	0	0	0	0	0	0	0	0	0	0	0	0	0	0	0
ERR479250	Small adenoma	NA	0	0	0	0	0	0	0	0	0	0	0	0	0	0	0	0	0	0	0	0	0	0	0	0	0	0	0	0	0	0	0	0	0	0	0	0	0	0	0	0	0	0	0	0	0	0	0
ERR479075	Small adenoma	NA	1	1	1	1	1	1	1	1	1	1	1	1	1	1	1	1	1	1	1	1	1	1	0	1	1	1	1	1	1	1	1	1	0	0	1	1	1	1	1	1	1	1	1	0	0	0	0
[truncated: 257 more columns]

## Sheet: Virulence factors
	Virulence factor	Bacteria
1	enterobactin synthase multienzyme complex component, ATP-dependent	Escherichia coli CFT073
2	Type 1 fimbriae Regulatory protein fimB	Escherichia coli CFT073
3	Type 1 fimbriae Regulatory protein fimE	Escherichia coli CFT073
4	Type-1 fimbrial protein, A chain precursor	Escherichia coli CFT073
5	Fimbrin-like protein fimI precursor	Escherichia coli CFT073
6	Chaperone protein fimC precursor	Escherichia coli CFT073
7	Outer membrane usher protein fimD precursor	Escherichia coli CFT073
8	FimF protein precursor	Escherichia coli CFT073
9	FimH protein precursor	Escherichia coli CFT073
10	Haemoglobin protease	Escherichia coli CFT073
11	Outer membrane heme/hemoglobin receptor ChuA	Escherichia coli CFT073
12	periplasmic heme-binding protein ChuT	Escherichia coli CFT073
13	Putative oxygen independent coproporphyrinogen III oxidase	Escherichia coli CFT073
14	putative heme-binding protein ChuX	Escherichia coli CFT073
15	heme permease protein ChuU	Escherichia coli CFT073
16	ferrienterobactin outer membrane transporter	Escherichia coli CFT073
17	ferrienterobactin ABC transporter ATPase	Escherichia coli CFT073
18	iron-enterobactin ABC transporter permease	Escherichia coli CFT073
19	phosphopantetheinyl transferase component of enterobactin synthase multienzyme complex	Escherichia coli CFT073
20	isochorismate synthase 1	Escherichia coli CFT073
21	2,3-dihydroxybenzoate-AMP ligase component of enterobactin synthase multienzyme complex	Escherichia coli CFT073
22	salmochelin receptor IroN	Escherichia coli CFT073
23	invasion protein IbeA	Escherichia coli O18:K1:H7 str. RS218
24	KpsM	Escherichia coli O18:K1:H7 str. RS218
25	E. coli common pilus chaperone EcpB	Escherichia coli O157:H7 str. EDL933
26	regulator protein EcpR	Escherichia coli O157:H7 str. EDL933
27	polymerized tip adhesin of ECP fibers	Escherichia coli O157:H7 str. EDL933
28	esterase	Escherichia coli CFT073
29	glucosyltransferase IroB	Escherichia coli CFT073
30	ATP-binding hydrophilic protein ChuV	Escherichia coli CFT073
31	general secretion pathway protein I	Shigella dysenteriae Sd197
32	transcriptional regulator YbtA	Yersinia pestis CO92
33	lipopolysaccharide biosynthesis protein	Haemophilus influenzae Rd KW20
34	dTDP-glucose 46-dehydratase	Haemophilus influenzae Rd KW20
35	FimG protein precursor	Escherichia coli CFT073
36	ferrienterobactin ABC transporter periplasmic binding protein	Escherichia coli CFT073
37	ferrienterobactin ABC transporter permease	Escherichia coli CFT073
38	isochorismatase	Escherichia coli CFT073
39	outer membrane protein A	Escherichia coli O18:K1:H7 str. RS218
40	putative arylsulfatase	Escherichia coli O18:K1:H7 str. RS218
41	E. coli common pilus structural subunit EcpA	Escherichia coli O157:H7 str. EDL933
42	E. coli common pilus usher EcpC	Escherichia coli O157:H7 str. EDL933
43	E. coli common pilus chaperone EcpE	Escherichia coli O157:H7 str. EDL933
44	Type III secretion system effector espL1	Escherichia coli O157:H7 str. EDL933
45	Type III secretion system effector EspL4	Escherichia coli O157:H7 str. EDL933
46	Type III secretion system effector espR1	Escherichia coli O157:H7 str. EDL933
47	Type III secretion system effector EspX1	Escherichia coli O157:H7 str. EDL933
48	Type III secretion system effector EspX4	Escherichia coli O157:H7 str. EDL933
49	Type III secretion system effector EspX5	Escherichia coli O157:H7 str. EDL933
50	Type III secretion system effector EspY1	Escherichia coli O157:H7 str. EDL933
51	enterobactin/ferric enterobactin esterase	Escherichia coli CFT073
52	enterobactin exporter, iron-regulated	Escherichia coli CFT073
53	adhesin FdeC	Escherichia coli O45:K1:H7 str. S88
54	type 3 fimbrial major pilin subunit MrkA	Klebsiella pneumoniae subsp. pneumoniae NTUH-K2044
55	2,3-dihydro-2,3-dihydroxybenzoate synthetase, isochroismatase	Klebsiella pneumoniae subsp. pneumoniae NTUH-K2044
56	iron-enterobactin transporter ATP-binding protein	Klebsiella pneumoniae subsp. pneumoniae NTUH-K2044
57	type VI secretion system contractile sheath small subunit VipA	Klebsiella pneumoniae subsp. pneumoniae HS11286
58	6-phosphogluconate dehydrogenase	Klebsiella pneumoniae subsp. pneumoniae NTUH-K2044
59	transcriptional regulator RcsB	Klebsiella pneumoniae subsp. pneumoniae NTUH-K2044
60	acriflavine resistance protein B	Klebsiella pneumoniae subsp. pneumoniae NTUH-K2044
61	general secretion pathway protein D	Shigella dysenteriae Sd197
62	general secretion pathway protein E	Shigella dysenteriae Sd197
63	general secretion pathway protein F	Shigella dysenteriae Sd197
64	general secretion pathway protein G	Shigella dysenteriae Sd197
65	general secretion pathway protein H	Shigella dysenteriae Sd197
66	general secretion pathway protein J	Shigella dysenteriae Sd197
67	general secretion pathway protein K	Shigella dysenteriae Sd197
68	general secretion pathway protein L	Shigella dysenteriae Sd197
69	general secretion pathway protein M	Shigella dysenteriae Sd197
70	pesticin/yersiniabactin receptor protein	Yersinia pestis CO92
71	transcriptional regulator YbtA	Yersinia pestis CO92
72	endocarditis specific antigen	Enterococcus faecalis V583
73	collagen adhesin protein	Enterococcus faecalis V583
74	Enterococcal surface protein; Esp	Enterococcus faecalis str. MMH594
75	phosphatidate cytidylyltransferase	Enterococcus faecalis V583
76	undecaprenyl diphosphate synthase	Enterococcus faecalis V583
77	serine proteinase, V8 family	Enterococcus faecalis V583
78	polysaccharide lyase, family 8	Enterococcus faecalis V583
79	sugar-binding transcriptional regulator, LacI family	Enterococcus faecalis V583
80	endocarditis and biofilm-associated pilus tip protein EbpA	Enterococcus faecalis V583
81	endocarditis and biofilm-associated pilus minor subunit EbpB	Enterococcus faecalis V583
82	endocarditis and biofilm-associated pilus major subunit EbpC	Enterococcus faecalis V583
83	sortase	Enterococcus faecalis V583
84	Enterococcus faecalis surface protein Fss1, fibrinogen binding protein	Enterococcus faecalis V583
85	Enterococcus faecalis surface protein Fss2, fibrinogen binding protein	Enterococcus faecalis V583
86	P pilus assembly protein PapJ	Escherichia coli CFT073
87	manganese ABC transporter, manganese-binding adhesion liprotein	Streptococcus pneumoniae TIGR4
88	PapX protein regulates flagellum synthesis to repress motility	Escherichia coli CFT073
89	polysaccharide biosynthesis protein CpsF	Streptococcus agalactiae 2603V/R
90	(papB) regulatory protein PapB	Escherichia coli CFT073
91	phospholipase C	Clostridium perfringens str. 13
92	collagenase	Clostridium perfringens str. 13
93	hyaluronidase	Clostridium perfringens str. 13
94	alpha-clostripain	Clostridium perfringens str. 13
95	exo-alpha-sialidase	Clostridium perfringens str. 13
96	sialidase	Clostridium perfringens str. 13
97	MurB family protein	Enterococcus faecalis V583
98	teichoic acid biosynthesis protein, putative	Enterococcus faecalis V583
99	agrBfs protein	Enterococcus faecalis V583
100	response regulator	Enterococcus faecalis V583
101	collagen adhesin precursor Acm	Enterococcus faecium str. TX2555
102	collagen adhesin protein Scm	Enterococcus faecium DO
103	heat-stable enterotoxin 1	Escherichia coli O44:H18 042
104	iron-enterobactin ABC transporter	Escherichia coli CFT073
105	type 3 fimbrial minor pilin subunit MrkF	Klebsiella pneumoniae subsp. pneumoniae NTUH-K2044
106	fimbrial adhesin protein precursor MrkD	Klebsiella pneumoniae subsp. pneumoniae NTUH-K2044
107	fimbrial biogenesis outer membrane usher protein mrkC precursor	Klebsiella pneumoniae subsp. pneumoniae NTUH-K2044
108	tyrosine recombinase	Klebsiella pneumoniae subsp. pneumoniae NTUH-K2044
109	type 1 major fimbrial subunit precursor	Klebsiella pneumoniae subsp. pneumoniae NTUH-K2044
110	type 1 pilus biosynthesis fimbrial protein	Klebsiella pneumoniae subsp. pneumoniae NTUH-K2044
111	periplasmic chaperone	Klebsiella pneumoniae subsp. pneumoniae NTUH-K2044
112	outer membrane usher protein	Klebsiella pneumoniae subsp. pneumoniae NTUH-K2044
113	type 1 fimbrial minor component	Klebsiella pneumoniae subsp. pneumoniae NTUH-K2044
114	transcriptional regulator	Klebsiella pneumoniae subsp. pneumoniae NTUH-K2044
115	LuxR family regulatory protein	Klebsiella pneumoniae subsp. pneumoniae NTUH-K2044
116	phosphodiesterase	Klebsiella pneumoniae subsp. pneumoniae NTUH-K2044
117	2,3-dihydroxybenzoate-2,3-dehydrogenase	Klebsiella pneumoniae subsp. pneumoniae NTUH-K2044
118	iron-enterobactin transporter periplasmic binding protein	Klebsiella pneumoniae subsp. pneumoniae NTUH-K2044
119	enterobactin exporter EntS	Klebsiella pneumoniae subsp. pneumoniae NTUH-K2044
120	iron-enterobactin transporter membrane protein	Klebsiella pneumoniae subsp. pneumoniae NTUH-K2044
121	iron-enterobactin transporter permease	Klebsiella pneumoniae subsp. pneumoniae NTUH-K2044
122	enterobactin synthase subunit F	Klebsiella pneumoniae subsp. pneumoniae NTUH-K2044
123	outer membrane receptor FepA	Klebsiella pneumoniae subsp. pneumoniae NTUH-K2044
124	enterochelin synthetase component D	Klebsiella pneumoniae subsp. pneumoniae NTUH-K2044
125	type VI secretion system contractile sheath large subunit VipB	Klebsiella pneumoniae subsp. pneumoniae HS11286
126	type VI secretion system protein, DotU/TssL family	Klebsiella pneumoniae subsp. pneumoniae HS11286
127	type VI secretion system lipoprotein TssJ	Klebsiella pneumoniae subsp. pneumoniae HS11286
128	UDP-glucose 6-dehydrogenase	Klebsiella pneumoniae subsp. pneumoniae NTUH-K2044
129	phosphomannomutase	Klebsiella pneumoniae subsp. pneumoniae NTUH-K2044
130	mannose-1-phosphate guanylyltransferase	Klebsiella pneumoniae subsp. pneumoniae NTUH-K2044
131	UTP-glucose-1-phosphate uridylyltransferase subunit GalF	Klebsiella pneumoniae subsp. pneumoniae NTUH-K2044
132	transcriptional activator for ctr capsule biosynthesis	Klebsiella pneumoniae subsp. pneumoniae NTUH-K2044
133	acriflavine resistance protein A	Klebsiella pneumoniae subsp. pneumoniae NTUH-K2044
134	general secretion pathway protein C	Shigella dysenteriae Sd197
135	coccolysin	Enterococcus faecalis V583
136	undecaprenyl diphosphate synthase	Enterococcus faecalis V583
137	histidine kinase, putative	Enterococcus faecalis V583
138	polysaccharide lyase, family 8	Enterococcus faecalis V583
139	aggregation substance Asa1	Enterococcus faecalis V583
140	regulatory protein PapI	Escherichia coli CFT073
141	P pilus termination subunit PapH	Escherichia coli CFT073
142	P pilus minor subunit PapK	Escherichia coli CFT073
143	P pilus minor subunit PapF	Escherichia coli CFT073
144	Hemolysin C	Escherichia coli CFT073
145	Hemolysin A	Escherichia coli CFT073
146	Hemolysin B	Escherichia coli CFT073
147	Hemolysin D	Escherichia coli CFT073
148	F1C Putative fimbrial adhesin precursor	Escherichia coli CFT074
149	heme oxygenase ChuS	Escherichia coli CFT075
150	ChuY	Escherichia coli CFT076
151	cytotoxic necrotizing factor 1	Escherichia coli str. E-B35
152	KpsD	Escherichia coli O18:K1:H7 str. RS218
153	S fimbrial switch regulatory protein SfaC	Escherichia coli UTI89
154	S fimbrial switch regulatory protein SfaB	Escherichia coli UTI89
155	S fimbriae minor subunit SfaD	Escherichia coli UTI89
156	S fimbriae periplasmic chaperone SfaE	Escherichia coli UTI89
157	S fimbriae outer membrane usher SfaF	Escherichia coli UTI89
158	S fimbriae minor subunit SfaG	Escherichia coli UTI89
159	S fimbriae minor subunit SfaS	Escherichia coli UTI89
160	S fimbriae minor subunit SfaH	Escherichia coli UTI89
161	regulatory protein SfaY	Escherichia coli UTI89
162	regulatory protein SfaX	Escherichia coli UTI89
163	Tir domain containing protein TcpC	Escherichia coli CFT073
164	fimbrial chaperone protein mrkB precursor	Klebsiella pneumoniae subsp. pneumoniae NTUH-K2044
165	colibactin biosynthesis phosphopantetheinyl transferase ClbA	Klebsiella pneumoniae subsp. pneumoniae 1084
166	colibactin biosynthesis dehydrogenase ClbD	Klebsiella pneumoniae subsp. pneumoniae 1084
167	precolibactin export MATE transporter ClbM	Klebsiella pneumoniae subsp. pneumoniae 1084
168	colibactin biosynthesis thioesterase ClbQ	Klebsiella pneumoniae subsp. pneumoniae 1084
169	colibactin self-protection protein ClbS	Klebsiella pneumoniae subsp. pneumoniae 1084
170	yersiniabactin siderophore biosynthetic protein	Yersinia pestis CO92
171	type II thioesterase YbtT	Yersinia pestis CO92
172	yersiniabactin biosynthetic protein YbtU	Yersinia pestis CO92
173	yersiniabactin ABC transporter ATP-binding/permease protein YbtQ	Yersinia pestis CO92
174	type VI secretion system protein, Hcp family	Klebsiella pneumoniae subsp. pneumoniae HS11286
175	long polar fimbria protein LpfA	Salmonella enterica subsp. enterica serovar Typhimurium str. LT2
176	usher protein PapC	Escherichia coli CFT073
177	chaperone protein PapD	Escherichia coli CFT073
178	P pilus minor subunit PapE	Escherichia coli CFT073
179	P pilus tip adhesin PapG	Escherichia coli CFT073
180	Aecreted auto transpoter toxin	Escherichia coli CFT073
181	Type III secretion system effector EspY2	Escherichia coli O157:H7 str. EDL933
182	Type III secretion system effector EspY3	Escherichia coli O157:H7 str. EDL933
183	Type III secretion system effector EspY4	Escherichia coli O157:H7 str. EDL933
184	yersiniabactin ABC transporter ATP-binding/permease protein YbtP	Klebsiella pneumoniae subsp. pneumoniae NTUH-K2044
185	ferric aerobactin receptor IutA	Klebsiella pneumoniae subsp. pneumoniae NTUH-K2044
186	aerobactin synthesis protein IucA	Shigella flexneri 2a str. 301
187	aerobactin synthesis protein IucB	Shigella flexneri 2a str. 301
188	aerobactin synthesis protein IucC	Shigella flexneri 2a str. 301
189	aerobactin synthesis protein IucC, lysine 6-monooxygenase	Shigella flexneri 2a str. 301
190	bactoprenol-linked glucose translocase/flippase	Shigella flexneri 2a str. 301
191	enterotoxin	Shigella flexneri 2a str. 301
192	heme/hemoglobin transport protein ShuS	Shigella dysenteriae Sd197
193	outer membrane heme/hemoglobin receptor ShuA	Shigella dysenteriae Sd197
194	periplasmic binding protein ShuT	Shigella dysenteriae Sd197
195	shu locus protein ShuX	Shigella dysenteriae Sd197
196	ATP-binding component of hemin transport system	Shigella dysenteriae Sd197
197	yersiniabactin biosynthetic protein Irp1	Yersinia pestis CO92
198	yersiniabactin biosynthetic protein Irp2	Yersinia pestis CO92
199	putative signal transducer	Yersinia pestis CO92
200	salicylate synthase Irp9	Yersinia pestis CO92
201	F1C major fimbrial subunit precursor	Escherichia coli CFT073
202	F1C periplasmic chaperone	Escherichia coli CFT073
203	Type III secretion system effector espR3	Escherichia coli O157:H7 str. EDL933
204	serine protease, autotransporter SigA	Shigella flexneri 2a str. 301
205	yersiniabactin receptor FyuA	Klebsiella pneumoniae subsp. pneumoniae NTUH-K2044
206	colibactin hybrid non-ribosomal peptide synthetase/type I polyketide synthase ClbB	Klebsiella pneumoniae subsp. pneumoniae 1084
207	colibactin polyketide synthase ClbC	Klebsiella pneumoniae subsp. pneumoniae 1084
208	colibactin hybrid non-ribosomal peptide synthetase/type I polyketide synthase ClbK	Klebsiella pneumoniae subsp. pneumoniae 1084
209	precolibactin peptidase ClbP	Klebsiella pneumoniae subsp. pneumoniae 1084
210	L-lysine 6-monooxygenase IucD	Escherichia coli CFT073
211	aerobactin siderophore biosynthesis protein IucC	Escherichia coli CFT073
212	aerobactin siderophore biosynthesis protein IucB	Escherichia coli CFT073
213	aerobactin siderophore biosynthesis protein IucD	Escherichia coli CFT073
214	EAST1	Escherichia coli ONT:HND str. A16
215	GDP-fucose synthetase	Klebsiella pneumoniae subsp. pneumoniae NTUH-K2044
216	phosphatase PAP2 family protein	Klebsiella pneumoniae subsp. pneumoniae NTUH-K2044
217	permease of iron compound ABC transport system	Shigella dysenteriae Sd197
218	ATP binding cassette transporter	Escherichia coli CFT073
219	serine protease precursor	Escherichia coli CFT073
220	KpsT	Escherichia coli O18:K1:H7 str. RS218
221	colibactin biosynthesis aminomalonyl-acyl carrier protein ClbE	Klebsiella pneumoniae subsp. pneumoniae 1084
222	colibactin biosynthesis dehydrogenase ClbF	Klebsiella pneumoniae subsp. pneumoniae 1084
223	colibactin biosynthesis acyltransferase ClbG	Klebsiella pneumoniae subsp. pneumoniae 1084
224	colibactin non-ribosomal peptide synthetase ClbH	Klebsiella pneumoniae subsp. pneumoniae 1084
225	colibactin polyketide synthase ClbI	Klebsiella pneumoniae subsp. pneumoniae 1084				cancerIV
226	colibactin biosynthesis amidase ClbL	Klebsiella pneumoniae subsp. pneumoniae 1084
227	colibactin non-ribosomal peptide synthetase ClbN	Klebsiella pneumoniae subsp. pneumoniae 1084
228	colibactin polyketide synthase ClbO	Klebsiella pneumoniae subsp. pneumoniae 1084
229	minor curlin subunit precursor, curli nucleator protein CsgB	Salmonella enterica subsp. enterica serovar Typhimurium str. LT2
230	hyaluronate lyase	Streptococcus pneumoniae TIGR4
231	Fibronectin-binding protein-like protein A	Streptococcus pneumoniae R6
232	signal peptidase I	Streptococcus pneumoniae Taiwan19F-14
233	surface protein cell wall anchor, sortase_B family	Streptococcus pneumoniae Taiwan19F-14
234	bactoprenol glucosyl transferase	Shigella flexneri 2a str. 301
235	glucosyl tranferase II	Shigella flexneri 2a str. 301
236	Putative minor F1C fimbrial subunit precursor	Escherichia coli CFT073
237	AfaF-VII	Escherichia coli str. 239 KH 89
238	AfaA-VIII	Escherichia coli str. 239 KH 89
239	chaperone protein AfaB-VIII	Escherichia coli str. 239 KH 89
240	AfaC-VIII usher protein	Escherichia coli str. 239 KH 89
241	AfaD-VIII	Escherichia coli str. 239 KH 89
242	AfaE-VIII adhesin	Escherichia coli str. 239 KH 89
243	yersiniabactin biosynthesis oxidoreductase YbtU	Klebsiella pneumoniae subsp. pneumoniae NTUH-K2044
244	cell wall anchored protein SgrA	Enterococcus faecium DO
245	siderophore esterase IroE	Klebsiella pneumoniae subsp. pneumoniae NTUH-K2044
246	F1C fimbrial usher	Escherichia coli CFT073
247	F1C minor fimbrial subunit F precursor	Escherichia coli CFT073
248	S fimbriae adhesin SfaH	Escherichia coli UTI89
249	autotransporter, serine protease	Escherichia coli O157:H7 str. EDL933
250	perfringolysin O	Clostridium perfringens str. 13
251	yersiniabactin biosynthesis salycil-AMP ligase YbtE	Klebsiella pneumoniae subsp. pneumoniae NTUH-K2044
252	F1C minor fimbrial subunit protein G presursor	Escherichia coli CFT073
253	colibactin non-ribosomal peptide synthetase ClbJ	Klebsiella pneumoniae subsp. pneumoniae 1084
254	Vi polysaccharide export inner-membrane protein VexD	Salmonella enterica subsp. enterica serovar Typhi str. CT18
255	Vi polysaccharide export inner-membrane protein (ABC-2 type transporter) VexB	Salmonella enterica subsp. enterica serovar Typhi str. CT18
256	Vi polysaccharide biosynthesis protein TviD	Salmonella enterica subsp. enterica serovar Typhi str. CT18
257	Type III secretion system effector EspX2	Escherichia coli O157:H7 str. EDL933
258	CylS; cytolysin subunit	Enterococcus faecalis str. MMH594
259	fimbrial chaperone FaeE	Escherichia coli SE11
260	fimbrial protein FaeF	Escherichia coli SE11
261	fimbrial protein FaeJ	Escherichia coli SE11
262	aggregation substance PrgB/Asc10	Enterococcus faecalis V583
263	cytolysin regulator R1	Enterococcus faecalis str. MMH594
264	ABC-type transporter	Enterococcus faecalis str. MMH594
265	cytolysin activator	Enterococcus faecalis str. MMH594
266	cytolysin immunity protein	Enterococcus faecalis str. MMH594
267	ABC transporter, permease protein	Enterococcus faecalis V583
268	CylM; cytolysin subunit modifier	Enterococcus faecalis str. MMH594
269	CylL; cytolysin subunit	Enterococcus faecalis str. MMH594
270	cytolysin regulator R2	Enterococcus faecalis str. MMH594
271	glycosyl transferase, group 2 family protein	Enterococcus faecalis V583
272	CpsF protein	Enterococcus faecalis V583
273	lipoprotein	Enterococcus faecalis V583
274	UDP-galactopyranose mutase	Enterococcus faecalis V583
275	glycosyltransferase	Klebsiella pneumoniae subsp. pneumoniae NTUH-K2044
276	lipopolysaccharide O-antigen ABC transport system transmembrane component	Klebsiella pneumoniae subsp. pneumoniae NTUH-K2044
277	aggregation substance	Enterococcus faecalis V583
278	type 4 prepilin peptidase PilD	Pseudomonas aeruginosa PAO1
279	alkaline metalloproteinase precursor	Pseudomonas aeruginosa PAO1
280	type III secretion system protein Pcr2	Pseudomonas aeruginosa PAO1
281	type III secretion system regulatory protein PcrH	Pseudomonas aeruginosa PAO1
282	type III secretion system regulatory protein ExsE	Pseudomonas aeruginosa PAO1
283	type III secretion system needle filament protein PscF	Pseudomonas aeruginosa PAO1
284	twitching motility protein PilH	Pseudomonas aeruginosa PAO1
285	twitching motility protein PilI	Pseudomonas aeruginosa PAO1
286	flagellar L-ring protein precursor FlgH	Pseudomonas aeruginosa PAO1
287	phenazine biosynthesis protein PhzA	Pseudomonas aeruginosa PAO1
288	DNA-binding transcriptional regulator CsgD	Salmonella enterica subsp. enterica serovar Typhimurium str. LT2
289	cytoplamic protein DraA	Escherichia coli O75:K5:H- str. IH11128
290	DraP	Escherichia coli O75:K5:H- str. IH11128
291	Type III secretion system effector EspX6	Escherichia coli O157:H7 str. EDL933
292	DaaF protein	Escherichia coli str. C1845
293	fimbrial associated sortase	Corynebacterium diphtheriae NCTC 13129
294	AFA-I adhesin	Escherichia coli O25b:H4 str. FV9863
295	fimbrial major subunit AfaA	Escherichia coli O25b:H4 str. FV9863
296	chaperone AfaB	Escherichia coli O25b:H4 str. FV9863
297	usher AfaC	Escherichia coli O25b:H4 str. FV9863
298	AfaD	Escherichia coli O25b:H4 str. FV9863
299	DaaC usher protein	Escherichia coli str. C1845
300	phenazine biosynthesis protein PhzB	Pseudomonas aeruginosa PAO1
301	curli production assembly/transport protein CsgG	Salmonella enterica subsp. enterica serovar Typhimurium str. LT2
302	ferric aerobactin receptor precusor IutA	Escherichia coli CFT073
303	yersiniabactin-associated zinc MFS transporter YbtX	Klebsiella pneumoniae subsp. pneumoniae NTUH-K2044
304	curli production assembly/transport protein CsgF	Salmonella enterica subsp. enterica serovar Typhimurium str. LT2
305	curli production assembly/transport protein CsgE	Salmonella enterica subsp. enterica serovar Typhimurium str. LT2
